# Supplementary material for: Methyl 2-(4a,8-Dimethyl-7-oxodeca­hydro­naphthalen-2-yl)acrylate
Source: Acta Crystallogr Sect E Struct Rep Online. 2012 Jul 7;68(Pt 8):o2391. doi: 10.1107/S1600536812029303 (PMC3414316; doi:10.1107/S1600536812029303)
Supplement: Supplementary file 1 [file e-68-o2391-sup1.cif]

##############################################################################
#                                                                            #
# This CIF contains the data in a paper accepted for publication in          #
# Acta Crystallographica Section E. It conforms to the requirements of       #
# Notes for Authors for Acta Crystallographica Section E, and has been       #
# peer reviewed under the auspices of the IUCr Commission on Journals.       #
#                                                                            #
# Full details of the Crystallographic Information File format               #
# are given in the paper "The Crystallographic Information File (CIF):       #
# a New Standard Archive File for Crystallography" by S. R. Hall, F. H.      #
# Allen and I. D. Brown [Acta Cryst. (1991), A47, 655-685].                  #
#                                                                            #
# The current version of the core CIF dictionary is obtainable from          #
# ftp://ftp.iucr.org/pub/cif_core.dic.                                       #
#                                                                            #
# Software is freely available for graphical display of the structure(s)     #
# in this CIF. For information consult the CIF software page                 #
# http://www.iucr.org/resources/cif/software.                                #
#                                                                            #
# This file may be used for bona fide research purposes within the           #
# scientific community so long as proper attribution is given to the journal # 
# article from which it was obtained.                                        #
#                                                                            #
##############################################################################
data_I
_audit_creation_method     SHELXL-97
_chemical_name_systematic
;
Methyl 2-(4a,8-Dimethyl-7-oxodecahydronaphthalen-2-yl)acrylate
;
_chemical_name_common     ?
_chemical_formula_moiety     'C16 H24 O3'
_chemical_formula_sum     'C16 H24 O3'
_chemical_formula_iupac     'C16 H24 O3'
_chemical_formula_weight     264.35
_chemical_melting_point     ?
_symmetry_cell_setting     tetragonal
_symmetry_space_group_name_H-M     'P 41 21 2'
_symmetry_space_group_name_Hall     'P 4abw 2nw'
loop_
    _symmetry_equiv_pos_as_xyz
    'x, y, z'
    '-x, -y, z+1/2'
    'x+1/2, -y+1/2, -z+3/4'
    '-x+1/2, y+1/2, -z+1/4'
    '-y, -x, -z+1/2'
    'y, x, -z'
    'y+1/2, -x+1/2, z+3/4'
    '-y+1/2, x+1/2, z+1/4'
_cell_length_a     7.33590(10)
_cell_length_b     7.33590(10)
_cell_length_c     54.7419(13)
_cell_angle_alpha     90.00
_cell_angle_beta     90.00
_cell_angle_gamma     90.00
_cell_volume     2945.96(9)
_cell_formula_units_Z     8
_cell_measurement_reflns_used     6272
_cell_measurement_theta_min     3.23
_cell_measurement_theta_max     61.91
_cell_measurement_temperature     180(2)
_exptl_crystal_description     box
_exptl_crystal_colour     colorless
_exptl_crystal_size_max     0.48
_exptl_crystal_size_mid     0.24
_exptl_crystal_size_min     0.18
_exptl_crystal_density_diffrn     1.192
_exptl_crystal_density_meas     ?
_exptl_crystal_density_method     'not measured'
_exptl_crystal_F_000     1152
_exptl_absorpt_coefficient_mu     0.643
_exptl_absorpt_correction_type     multi-scan
_exptl_absorpt_process_details
;
(CrysAlis PRO; Agilent, 2010)
;
_exptl_absorpt_correction_T_min     0.73656
_exptl_absorpt_correction_T_max     1.00000
_exptl_special_details
;
Empirical absorption correction using spherical harmonics,
implemented in SCALE3 ABSPACK scaling algorithm.
CrysAlisPro (Agilent Technologies, 2010)
;
_diffrn_ambient_temperature     180(2)
_diffrn_radiation_type     CuK\a
_diffrn_radiation_wavelength     1.54184
_diffrn_radiation_source     'Enhance Ultra (Cu) X-ray Source'
_diffrn_radiation_monochromator     'miror'
_diffrn_measurement_device_type     'Agilent Xcalibur Eos Gemini ultra'
_diffrn_measurement_method     '\w scan'
_diffrn_detector_area_resol_mean     16.1978
_diffrn_reflns_number     11562
_diffrn_reflns_av_R_equivalents     0.0269
_diffrn_reflns_av_sigmaI/netI     0.0179
_diffrn_reflns_theta_min     3.23
_diffrn_reflns_theta_max     62.00
_diffrn_reflns_theta_full     62.00
_diffrn_measured_fraction_theta_max     0.999
_diffrn_measured_fraction_theta_full     0.999
_diffrn_reflns_limit_h_min     -8
_diffrn_reflns_limit_h_max     8
_diffrn_reflns_limit_k_min     -7
_diffrn_reflns_limit_k_max     8
_diffrn_reflns_limit_l_min     -61
_diffrn_reflns_limit_l_max     62
_diffrn_standards_number     ?
_diffrn_standards_interval_count     ?
_diffrn_standards_interval_time     ?
_diffrn_standards_decay_%     ?
_refine_special_details
;
Refinement of <i>F</i>^2^ against ALL reflections. The weighted <i>R</i>-factor
<i>wR</i> and goodness of fit <i>S</i> are based on <i>F</i>^2^, conventional
<i>R</i>-factors <i>R</i> are based on <i>F</i>, with <i>F</i> set to zero for
negative <i>F</i>^2^. The threshold expression of <i>F</i>^2^ >
2\s(<i>F</i>^2^) is used only for calculating <i>R</i>-factors(gt) <i>etc</i>.
and is not relevant to the choice of reflections for refinement.
<i>R</i>-factors based on <i>F</i>^2^ are statistically about twice as large
as those based on <i>F</i>, and <i>R</i>- factors based on ALL data will be
even larger.
;
_reflns_number_total     2319
_reflns_number_gt     2286
_reflns_threshold_expression     I>2\s(I)
_refine_ls_structure_factor_coef     Fsqd
_refine_ls_matrix_type     full
_refine_ls_R_factor_all     0.0433
_refine_ls_R_factor_gt     0.0424
_refine_ls_wR_factor_gt     0.1068
_refine_ls_wR_factor_ref     0.1072
_refine_ls_goodness_of_fit_ref     1.222
_refine_ls_restrained_S_all     1.222
_refine_ls_number_reflns     2319
_refine_ls_number_parameters     176
_refine_ls_number_restraints     0
_refine_ls_hydrogen_treatment     constr
_refine_ls_weighting_scheme     calc
_refine_ls_weighting_details
         'calc w=1/[\s^2^(Fo^2^)+(0.0378P)^2^+1.4663P] where P=(Fo^2^+2Fc^2^)/3'
_atom_sites_solution_hydrogens     geom
_atom_sites_solution_primary     direct
_atom_sites_solution_secondary     difmap
_refine_ls_shift/su_max     0.000
_refine_ls_shift/su_mean     0.000
_refine_diff_density_max     0.146
_refine_diff_density_min     -0.132
_refine_ls_extinction_method     'SHELXL97 (Sheldrick, 2008)'
_refine_ls_extinction_coef     0.0079(4)
_refine_ls_extinction_expression
                                  'Fc^*^=kFc[1+0.001xFc^2^\l^3^/sin(2\q)]^-1/4^'
loop_
    _atom_type_symbol
    _atom_type_description
    _atom_type_scat_dispersion_real
    _atom_type_scat_dispersion_imag
    _atom_type_scat_source
    'C' 'C' 0.0033 0.0016
                         'International Tables Vol C Tables 4.2.6.8 and 6.1.1.4'
    'H' 'H' 0.0000 0.0000
                         'International Tables Vol C Tables 4.2.6.8 and 6.1.1.4'
    'O' 'O' 0.0106 0.0060
                         'International Tables Vol C Tables 4.2.6.8 and 6.1.1.4'
_computing_data_collection     'CrysAlis PRO (Agilent, 2010)'
_computing_cell_refinement     'CrysAlis PRO (Agilent, 2010)'
_computing_data_reduction     'CrysAlis PRO (Agilent, 2010)'
_computing_structure_solution     'SHELXS97 (Sheldrick, 2008)'
_computing_structure_refinement     'SHELXL97 (Sheldrick, 2008)'
_computing_molecular_graphics
                   'ORTEP-3 for Windows (Farrugia, 1997)and PLATON (Spek, 2009)'
_computing_publication_material     'WinGX (Farrugia, 1999)'
loop_
    _atom_site_type_symbol
    _atom_site_label
    _atom_site_fract_x
    _atom_site_fract_y
    _atom_site_fract_z
    _atom_site_U_iso_or_equiv
    _atom_site_adp_type
    _atom_site_calc_flag
    _atom_site_refinement_flags
    _atom_site_occupancy
    _atom_site_symmetry_multiplicity
    _atom_site_disorder_assembly
    _atom_site_disorder_group
    C C1 1.0927(3) 0.8703(3) 0.07690(4) 0.0245(5) Uani d . 1 1 . .
    H H1A 1.2083 0.8472 0.0849 0.029 Uiso calc R 1 1 . .
    H H1B 1.0311 0.9671 0.0857 0.029 Uiso calc R 1 1 . .
    C C2 1.1272(3) 0.9311(3) 0.05053(4) 0.0261(5) Uani d . 1 1 . .
    H H2 1.1913 0.8313 0.0423 0.031 Uiso calc R 1 1 . .
    C C3 0.9461(3) 0.9583(4) 0.03717(4) 0.0342(6) Uani d . 1 1 . .
    H H3A 0.8808 1.0594 0.0445 0.041 Uiso calc R 1 1 . .
    H H3B 0.9699 0.9887 0.0202 0.041 Uiso calc R 1 1 . .
    C C4 0.8288(3) 0.7880(4) 0.03835(4) 0.0368(6) Uani d . 1 1 . .
    H H4A 0.8897 0.6905 0.0296 0.044 Uiso calc R 1 1 . .
    H H4B 0.7139 0.8118 0.0302 0.044 Uiso calc R 1 1 . .
    C C4A 0.7903(3) 0.7247(3) 0.06465(4) 0.0293(5) Uani d . 1 1 . .
    C C5 0.6931(4) 0.5403(4) 0.06370(4) 0.0413(6) Uani d . 1 1 . .
    H H5A 0.7621 0.4583 0.0533 0.050 Uiso calc R 1 1 . .
    H H5B 0.5739 0.5567 0.0564 0.050 Uiso calc R 1 1 . .
    C C6 0.6696(4) 0.4520(4) 0.08907(4) 0.0406(6) Uani d . 1 1 . .
    H H6A 0.5858 0.5240 0.0988 0.049 Uiso calc R 1 1 . .
    H H6B 0.6188 0.3307 0.0873 0.049 Uiso calc R 1 1 . .
    C C7 0.8502(3) 0.4407(3) 0.10176(4) 0.0300(5) Uani d . 1 1 . .
    C C8 0.9541(3) 0.6181(3) 0.10379(3) 0.0265(5) Uani d . 1 1 . .
    H H8 0.8789 0.7032 0.1132 0.032 Uiso calc R 1 1 . .
    C C8A 0.9762(3) 0.6979(3) 0.07764(4) 0.0234(5) Uani d . 1 1 . .
    H H8A 1.0423 0.6059 0.0682 0.028 Uiso calc R 1 1 . .
    C C9 1.2453(3) 1.0976(3) 0.04836(4) 0.0247(5) Uani d . 1 1 . .
    C C10 1.3641(3) 1.1046(3) 0.02623(4) 0.0286(5) Uani d . 1 1 . .
    C C11 0.6688(3) 0.8646(4) 0.07742(4) 0.0395(6) Uani d . 1 1 . .
    H H11A 0.5602 0.8834 0.0680 0.059 Uiso calc R 1 1 . .
    H H11B 0.7334 0.9778 0.0790 0.059 Uiso calc R 1 1 . .
    H H11C 0.6364 0.8205 0.0933 0.059 Uiso calc R 1 1 . .
    C C12 1.1327(3) 0.5938(3) 0.11736(4) 0.0354(6) Uani d . 1 1 . .
    H H12A 1.1111 0.5291 0.1323 0.053 Uiso calc R 1 1 . .
    H H12B 1.1839 0.7112 0.1210 0.053 Uiso calc R 1 1 . .
    H H12C 1.2161 0.5257 0.1074 0.053 Uiso calc R 1 1 . .
    C C13 1.2460(3) 1.2350(3) 0.06410(4) 0.0344(6) Uani d . 1 1 . .
    H H13A 1.3205 1.3355 0.0613 0.041 Uiso calc R 1 1 . .
    H H13B 1.1721 1.2308 0.0779 0.041 Uiso calc R 1 1 . .
    C C14 1.5954(4) 1.2590(4) 0.00496(4) 0.0429(7) Uani d . 1 1 . .
    H H14A 1.6742 1.1545 0.0051 0.064 Uiso calc R 1 1 . .
    H H14B 1.6673 1.3680 0.0062 0.064 Uiso calc R 1 1 . .
    H H14C 1.5271 1.2611 -0.0100 0.064 Uiso calc R 1 1 . .
    O O1 0.9105(2) 0.2973(2) 0.10919(3) 0.0385(4) Uani d . 1 1 . .
    O O2 1.3651(3) 0.9897(3) 0.01066(3) 0.0601(6) Uani d . 1 1 . .
    O O3 1.4716(2) 1.2492(2) 0.02541(3) 0.0393(5) Uani d . 1 1 . .
loop_
    _atom_site_aniso_label
    _atom_site_aniso_U_11
    _atom_site_aniso_U_22
    _atom_site_aniso_U_33
    _atom_site_aniso_U_12
    _atom_site_aniso_U_13
    _atom_site_aniso_U_23
    C1 0.0237(12) 0.0234(12) 0.0265(10) -0.0016(9) -0.0015(9) -0.0006(9)
    C2 0.0271(13) 0.0245(12) 0.0267(10) -0.0025(9) 0.0026(9) -0.0036(9)
    C3 0.0344(14) 0.0428(15) 0.0254(10) -0.0081(11) -0.0019(10) 0.0071(10)
    C4 0.0315(14) 0.0503(16) 0.0287(11) -0.0116(12) -0.0069(10) 0.0017(11)
    C4A 0.0221(12) 0.0352(13) 0.0307(11) -0.0037(10) -0.0012(9) 0.0018(10)
    C5 0.0332(15) 0.0448(16) 0.0459(14) -0.0175(12) -0.0064(11) 0.0034(12)
    C6 0.0326(15) 0.0385(15) 0.0507(14) -0.0120(12) -0.0002(11) 0.0078(12)
    C7 0.0321(13) 0.0284(13) 0.0297(10) -0.0008(11) 0.0103(9) 0.0010(10)
    C8 0.0272(12) 0.0267(12) 0.0256(10) 0.0021(10) 0.0031(9) 0.0001(9)
    C8A 0.0225(11) 0.0218(12) 0.0257(10) 0.0006(9) 0.0022(8) -0.0025(8)
    C9 0.0242(12) 0.0223(12) 0.0275(10) 0.0004(10) 0.0007(8) 0.0010(9)
    C10 0.0312(13) 0.0230(12) 0.0316(11) -0.0036(10) 0.0012(9) -0.0016(9)
    C11 0.0239(13) 0.0462(16) 0.0483(14) 0.0076(12) 0.0026(11) 0.0121(12)
    C12 0.0369(14) 0.0326(14) 0.0367(12) -0.0039(11) -0.0062(10) 0.0078(10)
    C13 0.0333(13) 0.0310(13) 0.0389(12) -0.0066(11) 0.0098(10) -0.0038(11)
    C14 0.0352(14) 0.0504(17) 0.0430(14) -0.0076(13) 0.0161(11) 0.0028(12)
    O1 0.0422(11) 0.0254(10) 0.0479(9) -0.0015(8) 0.0084(8) 0.0057(7)
    O2 0.0819(16) 0.0494(12) 0.0490(10) -0.0310(11) 0.0323(10) -0.0215(10)
    O3 0.0392(10) 0.0375(10) 0.0411(9) -0.0152(8) 0.0162(7) -0.0061(7)
_geom_special_details
;
All s.u.'s (except the s.u. in the dihedral angle between two l.s. planes) are
estimated using the full covariance matrix. The cell s.u.'s are taken into
account individually in the estimation of s.u.'s in distances, angles and
torsion angles; correlations between s.u.'s in cell parameters are only used
when they are defined by crystal symmetry. An approximate (isotropic)
treatment of cell s.u.'s is used for estimating s.u.'s involving l.s. planes.
;
loop_
    _geom_bond_atom_site_label_1
    _geom_bond_atom_site_label_2
    _geom_bond_site_symmetry_2
    _geom_bond_distance
    _geom_bond_publ_flag
    C1 C8A . 1.527(3) ?
    C1 C2 . 1.532(3) ?
    C1 H1A . 0.9700 ?
    C1 H1B . 0.9700 ?
    C2 C9 . 1.502(3) ?
    C2 C3 . 1.529(3) ?
    C2 H2 . 0.9800 ?
    C3 C4 . 1.519(3) ?
    C3 H3A . 0.9700 ?
    C3 H3B . 0.9700 ?
    C4 C4A . 1.539(3) ?
    C4 H4A . 0.9700 ?
    C4 H4B . 0.9700 ?
    C4A C11 . 1.529(3) ?
    C4A C5 . 1.530(3) ?
    C4A C8A . 1.551(3) ?
    C5 C6 . 1.542(3) ?
    C5 H5A . 0.9700 ?
    C5 H5B . 0.9700 ?
    C6 C7 . 1.498(3) ?
    C6 H6A . 0.9700 ?
    C6 H6B . 0.9700 ?
    C7 O1 . 1.211(3) ?
    C7 C8 . 1.512(3) ?
    C8 C12 . 1.517(3) ?
    C8 C8A . 1.555(3) ?
    C8 H8 . 0.9800 ?
    C8A H8A . 0.9800 ?
    C9 C13 . 1.326(3) ?
    C9 C10 . 1.493(3) ?
    C10 O2 . 1.199(3) ?
    C10 O3 . 1.322(3) ?
    C11 H11A . 0.9600 ?
    C11 H11B . 0.9600 ?
    C11 H11C . 0.9600 ?
    C12 H12A . 0.9600 ?
    C12 H12B . 0.9600 ?
    C12 H12C . 0.9600 ?
    C13 H13A . 0.9300 ?
    C13 H13B . 0.9300 ?
    C14 O3 . 1.443(3) ?
    C14 H14A . 0.9600 ?
    C14 H14B . 0.9600 ?
    C14 H14C . 0.9600 ?
loop_
    _geom_angle_atom_site_label_1
    _geom_angle_atom_site_label_2
    _geom_angle_atom_site_label_3
    _geom_angle_site_symmetry_1
    _geom_angle_site_symmetry_3
    _geom_angle
    _geom_angle_publ_flag
    C8A C1 C2 . . 111.03(17) ?
    C8A C1 H1A . . 109.4 ?
    C2 C1 H1A . . 109.4 ?
    C8A C1 H1B . . 109.4 ?
    C2 C1 H1B . . 109.4 ?
    H1A C1 H1B . . 108.0 ?
    C9 C2 C3 . . 110.93(19) ?
    C9 C2 C1 . . 114.00(17) ?
    C3 C2 C1 . . 110.20(18) ?
    C9 C2 H2 . . 107.1 ?
    C3 C2 H2 . . 107.1 ?
    C1 C2 H2 . . 107.1 ?
    C4 C3 C2 . . 111.4(2) ?
    C4 C3 H3A . . 109.4 ?
    C2 C3 H3A . . 109.4 ?
    C4 C3 H3B . . 109.4 ?
    C2 C3 H3B . . 109.4 ?
    H3A C3 H3B . . 108.0 ?
    C3 C4 C4A . . 113.09(18) ?
    C3 C4 H4A . . 109.0 ?
    C4A C4 H4A . . 109.0 ?
    C3 C4 H4B . . 109.0 ?
    C4A C4 H4B . . 109.0 ?
    H4A C4 H4B . . 107.8 ?
    C11 C4A C5 . . 109.7(2) ?
    C11 C4A C4 . . 109.4(2) ?
    C5 C4A C4 . . 108.70(19) ?
    C11 C4A C8A . . 112.85(18) ?
    C5 C4A C8A . . 108.26(19) ?
    C4 C4A C8A . . 107.80(18) ?
    C4A C5 C6 . . 113.1(2) ?
    C4A C5 H5A . . 109.0 ?
    C6 C5 H5A . . 109.0 ?
    C4A C5 H5B . . 109.0 ?
    C6 C5 H5B . . 109.0 ?
    H5A C5 H5B . . 107.8 ?
    C7 C6 C5 . . 110.0(2) ?
    C7 C6 H6A . . 109.7 ?
    C5 C6 H6A . . 109.7 ?
    C7 C6 H6B . . 109.7 ?
    C5 C6 H6B . . 109.7 ?
    H6A C6 H6B . . 108.2 ?
    O1 C7 C6 . . 121.8(2) ?
    O1 C7 C8 . . 122.6(2) ?
    C6 C7 C8 . . 115.6(2) ?
    C7 C8 C12 . . 111.72(19) ?
    C7 C8 C8A . . 107.99(17) ?
    C12 C8 C8A . . 113.89(18) ?
    C7 C8 H8 . . 107.7 ?
    C12 C8 H8 . . 107.7 ?
    C8A C8 H8 . . 107.7 ?
    C1 C8A C4A . . 112.01(17) ?
    C1 C8A C8 . . 113.25(17) ?
    C4A C8A C8 . . 112.22(17) ?
    C1 C8A H8A . . 106.2 ?
    C4A C8A H8A . . 106.2 ?
    C8 C8A H8A . . 106.2 ?
    C13 C9 C10 . . 119.9(2) ?
    C13 C9 C2 . . 124.7(2) ?
    C10 C9 C2 . . 115.42(18) ?
    O2 C10 O3 . . 122.4(2) ?
    O2 C10 C9 . . 123.8(2) ?
    O3 C10 C9 . . 113.80(18) ?
    C4A C11 H11A . . 109.5 ?
    C4A C11 H11B . . 109.5 ?
    H11A C11 H11B . . 109.5 ?
    C4A C11 H11C . . 109.5 ?
    H11A C11 H11C . . 109.5 ?
    H11B C11 H11C . . 109.5 ?
    C8 C12 H12A . . 109.5 ?
    C8 C12 H12B . . 109.5 ?
    H12A C12 H12B . . 109.5 ?
    C8 C12 H12C . . 109.5 ?
    H12A C12 H12C . . 109.5 ?
    H12B C12 H12C . . 109.5 ?
    C9 C13 H13A . . 120.0 ?
    C9 C13 H13B . . 120.0 ?
    H13A C13 H13B . . 120.0 ?
    O3 C14 H14A . . 109.5 ?
    O3 C14 H14B . . 109.5 ?
    H14A C14 H14B . . 109.5 ?
    O3 C14 H14C . . 109.5 ?
    H14A C14 H14C . . 109.5 ?
    H14B C14 H14C . . 109.5 ?
    C10 O3 C14 . . 116.22(19) ?
loop_
    _geom_hbond_atom_site_label_D
    _geom_hbond_atom_site_label_H
    _geom_hbond_atom_site_label_A
    _geom_hbond_site_symmetry_A
    _geom_hbond_distance_DH
    _geom_hbond_distance_HA
    _geom_hbond_distance_DA
    _geom_hbond_angle_DHA
    _geom_hbond_publ_flag
    C14 H14B O2 6_655 0.96 2.54 3.113(3) 118 yes
_iucr_refine_instructions_details
;
TITL TM95 in P4(1)2(1)2
CELL  1.54184   7.3359   7.3359  54.7419   90.000   90.000   90.000
ZERR     8.00   0.0001   0.0001   0.0013    0.000    0.000    0.000
LATT  -1
SYMM  - X, - Y, 1/2 + Z
SYMM  1/2 + X, 1/2 - Y, 3/4 - Z
SYMM  1/2 - X, 1/2 + Y, 1/4 - Z
SYMM  - Y, - X, 1/2 - Z
SYMM    Y,   X, - Z
SYMM  1/2 + Y, 1/2 - X, 3/4 + Z
SYMM  1/2 - Y, 1/2 + X, 1/4 + Z
SFAC  C    H    O
UNIT  128  192  24
MERG   2
FMAP   2
PLAN   20
ACTA
BOND   $H
L.S.  10
WGHT    0.037800    1.466300
EXTI    0.007865
FVAR       7.31944
MOLE    1
C1    1    1.092656    0.870304    0.076901    11.00000    0.02373    0.02338 =
         0.02654   -0.00056   -0.00146   -0.00162
AFIX  23
H1A   2    1.208289    0.847233    0.084920    11.00000   -1.20000
H1B   2    1.031105    0.967075    0.085720    11.00000   -1.20000
AFIX   0
C2    1    1.127172    0.931140    0.050533    11.00000    0.02710    0.02448 =
         0.02670   -0.00357    0.00265   -0.00247
AFIX  13
H2    2    1.191265    0.831280    0.042309    11.00000   -1.20000
AFIX   0
C3    1    0.946137    0.958341    0.037167    11.00000    0.03440    0.04281 =
         0.02545    0.00708   -0.00189   -0.00809
AFIX  23
H3A   2    0.880754    1.059447    0.044491    11.00000   -1.20000
H3B   2    0.969910    0.988676    0.020217    11.00000   -1.20000
AFIX   0
C4    1    0.828836    0.787970    0.038350    11.00000    0.03148    0.05028 =
         0.02867    0.00166   -0.00694   -0.01155
AFIX  23
H4A   2    0.889679    0.690477    0.029586    11.00000   -1.20000
H4B   2    0.713874    0.811756    0.030197    11.00000   -1.20000
AFIX   0
C4A   1    0.790287    0.724718    0.064647    11.00000    0.02211    0.03520 =
         0.03071    0.00185   -0.00123   -0.00366
C5    1    0.693063    0.540299    0.063701    11.00000    0.03317    0.04479 =
         0.04588    0.00345   -0.00639   -0.01753
AFIX  23
H5A   2    0.762119    0.458282    0.053331    11.00000   -1.20000
H5B   2    0.573854    0.556670    0.056355    11.00000   -1.20000
AFIX   0
C6    1    0.669599    0.451983    0.089073    11.00000    0.03257    0.03847 =
         0.05072    0.00785   -0.00016   -0.01197
AFIX  23
H6A   2    0.585760    0.523984    0.098802    11.00000   -1.20000
H6B   2    0.618756    0.330670    0.087265    11.00000   -1.20000
AFIX   0
C7    1    0.850245    0.440660    0.101759    11.00000    0.03208    0.02835 =
         0.02971    0.00099    0.01030   -0.00084
C8    1    0.954101    0.618090    0.103792    11.00000    0.02723    0.02665 =
         0.02564    0.00008    0.00307    0.00215
AFIX  13
H8    2    0.878884    0.703205    0.113214    11.00000   -1.20000
AFIX   0
C8A   1    0.976228    0.697894    0.077641    11.00000    0.02249    0.02185 =
         0.02572   -0.00249    0.00219    0.00056
AFIX  13
H8A   2    1.042343    0.605861    0.068160    11.00000   -1.20000
AFIX   0
C9    1    1.245327    1.097553    0.048363    11.00000    0.02424    0.02227 =
         0.02746    0.00102    0.00065    0.00038
C10   1    1.364109    1.104624    0.026234    11.00000    0.03120    0.02302 =
         0.03159   -0.00156    0.00120   -0.00364
C11   1    0.668760    0.864631    0.077417    11.00000    0.02385    0.04624 =
         0.04830    0.01206    0.00258    0.00756
AFIX 137
H11A  2    0.560183    0.883376    0.067955    11.00000   -1.50000
H11B  2    0.733367    0.977847    0.078965    11.00000   -1.50000
H11C  2    0.636415    0.820534    0.093349    11.00000   -1.50000
AFIX   0
C12   1    1.132694    0.593788    0.117363    11.00000    0.03692    0.03260 =
         0.03667    0.00780   -0.00621   -0.00392
AFIX 137
H12A  2    1.111063    0.529064    0.132327    11.00000   -1.50000
H12B  2    1.183941    0.711169    0.120961    11.00000   -1.50000
H12C  2    1.216122    0.525748    0.107393    11.00000   -1.50000
AFIX   0
C13   1    1.246047    1.234956    0.064098    11.00000    0.03329    0.03102 =
         0.03889   -0.00380    0.00978   -0.00660
AFIX  93
H13A  2    1.320451    1.335518    0.061342    11.00000   -1.20000
H13B  2    1.172148    1.230772    0.077890    11.00000   -1.20000
AFIX   0
C14   1    1.595419    1.259032    0.004962    11.00000    0.03520    0.05044 =
         0.04304    0.00277    0.01610   -0.00756
AFIX 137
H14A  2    1.674195    1.154540    0.005090    11.00000   -1.50000
H14B  2    1.667347    1.367972    0.006189    11.00000   -1.50000
H14C  2    1.527085    1.261126   -0.009991    11.00000   -1.50000
AFIX   0
O1    3    0.910468    0.297294    0.109192    11.00000    0.04215    0.02545 =
         0.04792    0.00571    0.00838   -0.00151
O2    3    1.365102    0.989712    0.010659    11.00000    0.08193    0.04937 =
         0.04904   -0.02152    0.03229   -0.03100
O3    3    1.471577    1.249199    0.025408    11.00000    0.03919    0.03749 =
         0.04112   -0.00610    0.01621   -0.01519
HKLF    4
REM  TM95 in P4(1)2(1)2
REM R1 =  0.0424 for   2286 Fo > 4sig(Fo)  and  0.0433 for all   2319 data
REM    176 parameters refined using      0 restraints
END
WGHT      0.0378      1.4663
REM Highest difference peak  0.146,  deepest hole -0.132,  1-sigma level  0.034
Q1    1   1.1961  1.2117  0.0486  11.00000  0.05    0.15
Q2    1   0.8597  0.5485  0.1034  11.00000  0.05    0.14
Q3    1   1.3037  1.0924  0.0390  11.00000  0.05    0.14
Q4    1   1.0943  0.9046  0.0614  11.00000  0.05    0.13
Q5    1   0.7776  0.4268  0.0938  11.00000  0.05    0.12
Q6    1   0.8212  0.7021  0.1089  11.00000  0.05    0.12
Q7    1   0.7470  0.6306  0.0641  11.00000  0.05    0.11
Q8    1   1.4051  0.9777  0.0242  11.00000  0.05    0.11
Q9    1   1.2783  1.0643  0.0128  11.00000  0.05    0.11
Q10   1   1.3891  1.3625  0.0279  11.00000  0.05    0.11
Q11   1   0.6228  0.5056  0.0486  11.00000  0.05    0.11
Q12   1   0.8609  0.1598  0.1017  11.00000  0.05    0.11
Q13   1   1.0435  0.5943  0.1063  11.00000  0.05    0.11
Q14   1   0.9498  0.6962  0.0944  11.00000  0.05    0.10
Q15   1   1.2828  1.1073  0.0587  11.00000  0.05    0.10
Q16   1   0.6441  0.5654  0.1087  11.00000  0.05    0.10
Q17   1   1.0635  0.7603  0.0766  11.00000  0.05    0.10
Q18   1   1.7378  1.2601  0.0107  11.00000  0.05    0.10
Q19   1   1.2859  0.8015  0.0735  11.00000  0.05    0.10
Q20   1   0.8759  0.7175  0.0711  11.00000  0.05    0.10
;
data_global
_journal_date_recd_electronic     2012-06-13
_journal_date_accepted     2012-06-27
_journal_name_full     'Acta Crystallographica, Section E'
_journal_year     2012
_journal_volume     68
_journal_issue      8
_journal_page_first     o2391
_journal_page_last     o2391
_journal_paper_category     QO
_journal_paper_doi     10.1107/S1600536812029303
_journal_coeditor_code     FJ2573
_publ_contact_author_name     'Doctor Latifa Barkaoui '
_publ_contact_author_address
;
Laboratoire de Chimie Bioorganique et Analytique,
URAC 22. B.P. 146, FSTM, Universit\'e Hassan II
Mohammedia-casablanca 20810 Mohammedia, Morocco
;
_publ_contact_author_email     'mberraho@yahoo.fr'
_publ_contact_author_fax     '0021224437408'
_publ_contact_author_phone     '0021224434649'
_publ_section_title
;
Methyl 2-(4a,8-Dimethyl-7-oxodecahydronaphthalen-2-yl)acrylate
;
loop_
    _publ_author_name
    _publ_author_address
    'Tebbaa, Mohamed'
;
Laboratoire de Chimie Bioorganique et Analytique,
URAC 22
BP 146, FSTM, Universit\'e Hassan II
Mohammedia-Casablanca 20810 Mohammedia, Morocco
;
    'Benharref, Ahmed'
;
Laboratoire de Chimie Biomoleculaire,
Substances Naturelles et R\'eactivite
URAC16, Universit\'e Cadi Ayyad,
Facult\'e des Sciences Semlalia, BP 2390, Bd My Abdellah,
40000 Marrakech, Morocco
;
    'Daran, Jean-Claude'
;
Laboratoire de Chimie de Coordination,
205 route de Narbonne, 31077 Toulouse Cedex 04, France
;
    'Barkaoui, Latifa'
;
Laboratoire de Chimie Bioorganique et Analytique,
URAC 22
BP 146, FSTM, Universit\'e Hassan II
Mohammedia-Casablanca 20810 Mohammedia, Morocco
;
    'Berraho, Moha'
;
Laboratoire de Chimie Biomoleculaire,
Substances Naturelles et R\'eactivite
URAC16, Universit\'e Cadi Ayyad,
Facult\'e des Sciences Semlalia, BP 2390, Bd My Abdellah,
40000 Marrakech, Morocco
;
