# Supplementary material for: Methyl 2-(4a,8-Dimethyl-7-oxodeca­hydro­naphthalen-2-yl)acrylate
Source: Acta Crystallogr Sect E Struct Rep Online. 2012 Jul 7;68(Pt 8):o2391. doi: 10.1107/S1600536812029303 (PMC3414316; doi:10.1107/S1600536812029303)
Supplement: Supplementary file 2 [file e-68-o2391-Isup2.hkl]

#
# h,k,l, Fc-squared, Fo-squared, sigma(Fo-squared) and status flag
#
data_I
_shelx_title ' TM95 in P4(1)2(1)2'
_shelx_refln_list_code          4
_shelx_F_calc_maximum      191.41
_exptl_crystal_F_000      1152.00
_reflns_d_resolution_high  0.8732
 
loop_
 _symmetry_equiv_pos_as_xyz
 'x, y, z'
 '-x, -y, z+1/2'
 'x+1/2, -y+1/2, -z+3/4'
 '-x+1/2, y+1/2, -z+1/4'
 '-y, -x, -z+1/2'
 'y, x, -z'
 'y+1/2, -x+1/2, z+3/4'
 '-y+1/2, x+1/2, z+1/4'
 
_cell_length_a     7.3359
_cell_length_b     7.3359
_cell_length_c    54.7419
_cell_angle_alpha  90.000
_cell_angle_beta   90.000
_cell_angle_gamma  90.000
 
_shelx_F_squared_multiplier     1.000
 
loop_
 _refln_index_h
 _refln_index_k
 _refln_index_l
 _refln_F_squared_calc
 _refln_F_squared_meas
 _refln_F_squared_sigma
 _refln_observed_status
   0   2   0     1228.76     1142.52      7.76 o
   1   2   0      456.10      366.01      3.75 o
   2   2   0     1901.58     1767.46     12.72 o
   1   3   0     2572.79     2572.85     11.50 o
   2   3   0     3804.91     4300.03     15.91 o
   3   3   0      422.42      440.77      6.70 o
   0   4   0        5.37        5.85      1.12 o
   1   4   0       16.73       16.26      1.20 o
   2   4   0      687.43      816.43      9.07 o
   3   4   0      432.42      450.62     10.96 o
   4   4   0      547.05      512.39     58.14 o
   1   5   0        0.69       44.72     15.26 o
   2   5   0      105.45      106.13      2.26 o
   3   5   0       14.70       18.29      2.88 o
   4   5   0        0.42        3.56      1.76 o
   5   5   0        9.70       28.46      4.79 o
   0   6   0      514.36      717.18    183.09 o
   1   6   0      351.65      375.86     13.43 o
   2   6   0      181.55      184.93      6.13 o
   3   6   0      901.10      873.70     16.99 o
   4   6   0        0.67        2.21      1.52 o
   5   6   0       25.43       23.75      2.08 o
   1   7   0       93.21      171.39     16.41 o
   2   7   0       18.49      202.07     35.40 o
   3   7   0       24.37       16.08      2.39 o
   4   7   0      125.97      160.76      6.04 o
   0   8   0       39.62      114.39     35.61 o
   1   8   0      132.12      290.92     41.45 o
   2   8   0        0.01        2.69      4.11 o
   0   1   1      877.52      791.22      2.66 o
   1   1   1     3955.52     3443.97     18.25 o
  -1   2   1     1299.31     1244.74     13.55 o
   0   2   1      758.04      704.37      3.77 o
   1   2   1     1306.67     1214.73      4.97 o
   2   2   1       55.44       49.58      1.77 o
  -2   3   1     1866.43     1901.75      9.47 o
  -1   3   1       14.12       18.05      1.12 o
   0   3   1     1986.74     2034.99      7.96 o
   1   3   1       14.22       19.33      1.10 o
   2   3   1     1866.24     1900.99      9.45 o
   3   3   1        2.13        1.09      0.50 o
  -3   4   1      121.38      113.98      2.61 o
  -2   4   1      513.64      503.80      5.63 o
  -1   4   1      246.77      276.42      4.38 o
   0   4   1       36.11       39.14      1.32 o
   1   4   1      242.87      270.91      4.43 o
   2   4   1      510.62      502.69      7.54 o
   3   4   1      122.42      114.54      2.58 o
   4   4   1      123.35      156.01      5.23 o
  -4   5   1      103.16      117.66      6.48 o
  -3   5   1      702.25      746.79     15.19 o
  -2   5   1       86.64       81.88      4.62 o
  -1   5   1      485.05      433.21     15.50 o
   0   5   1       41.04       37.96      1.67 o
   1   5   1      485.27      465.41      4.73 o
   2   5   1       86.78       76.69      3.05 o
   3   5   1      703.43      744.82     16.24 o
   4   5   1      102.26      111.55      6.32 o
   5   5   1       37.50       47.78      7.27 o
  -5   6   1       66.14       73.13      3.43 o
  -4   6   1      169.45      160.23      5.43 o
  -3   6   1      153.45      159.00     15.33 o
  -2   6   1       25.56      173.45     74.00 o
  -1   6   1      231.19      230.20      7.77 o
   0   6   1      487.35      467.20     10.11 o
   1   6   1      230.23      208.45     14.73 o
   2   6   1       25.97       32.25      2.71 o
   3   6   1      153.01      152.66      7.20 o
   4   6   1      170.47      167.68      7.42 o
   5   6   1       65.70       70.24      3.35 o
  -4   7   1       87.18       92.06      4.65 o
  -3   7   1        4.75        7.52      1.81 o
  -2   7   1      171.32      183.47      4.91 o
  -1   7   1      104.97      198.76     24.78 o
   0   7   1     1888.22     1768.72    115.21 o
   1   7   1      105.47      152.95     19.25 o
   2   7   1      170.06      173.42      4.63 o
   3   7   1        4.45        7.93      1.97 o
   4   7   1       87.67       94.83      6.93 o
  -2   8   1       78.28       79.24      5.63 o
  -1   8   1      226.27      264.35     10.13 o
   0   8   1      564.40      530.57     26.08 o
   1   8   1      226.39      276.16     15.43 o
   2   8   1       77.51       88.66      5.86 o
   0   1   2     3994.72     3717.97      7.92 o
   1   1   2     9910.72     9447.65     33.70 o
  -1   2   2     6345.10     5981.45     14.77 o
   0   2   2      155.11      123.95      2.51 o
   1   2   2     6353.21     5918.22     13.53 o
   2   2   2     2833.70     2928.25     16.19 o
  -2   3   2     5219.21     5581.48     30.72 o
  -1   3   2     2631.21     2629.92     17.17 o
   0   3   2      514.66      514.58      4.38 o
   1   3   2     2626.19     2602.52     15.82 o
   2   3   2     5233.28     5575.75     31.74 o
   3   3   2        7.78        1.99      0.80 o
  -3   4   2      910.87      884.98     25.09 o
  -2   4   2       78.03       71.47      2.19 o
  -1   4   2     1427.50     1414.52     10.79 o
   0   4   2      477.24      441.07      5.43 o
   1   4   2     1431.11     1403.79     12.76 o
   2   4   2       78.14       74.53      2.27 o
   3   4   2      910.12      864.21     30.15 o
   4   4   2      116.48      115.98      6.13 o
  -4   5   2       27.08       46.14      4.17 o
  -3   5   2      179.00      197.89      7.89 o
  -2   5   2      389.83      359.25      9.11 o
  -1   5   2      292.03      276.27      4.04 o
   0   5   2      116.07      103.09      3.19 o
   1   5   2      289.12      272.20      5.65 o
   2   5   2      387.76      360.33      8.65 o
   3   5   2      177.07      187.75      7.67 o
   4   5   2       26.84       42.45      3.98 o
   5   5   2      824.91      775.24     16.21 o
  -5   6   2       24.76       26.14      2.15 o
  -4   6   2      134.88      123.33      4.75 o
  -3   6   2       61.08       67.40      4.91 o
  -2   6   2      395.30      426.91     20.75 o
  -1   6   2      127.67      189.58     31.05 o
   0   6   2      400.71      365.13     11.80 o
   1   6   2      129.10      185.94     21.30 o
   2   6   2      392.34      411.87      7.39 o
   3   6   2       61.82       62.89      5.80 o
   4   6   2      134.28      124.30      6.43 o
   5   6   2       24.99       27.21      3.33 o
  -4   7   2       25.50       34.43      2.94 o
  -3   7   2        5.25        3.41      1.33 o
  -2   7   2       23.75       32.68      2.68 o
  -1   7   2      254.82      305.19     13.60 o
   0   7   2        7.43      562.71     65.83 o
   1   7   2      253.77      280.09     14.79 o
   2   7   2       23.96       79.84     26.10 o
   3   7   2        5.70        1.37      1.91 o
   4   7   2       24.68       33.32      4.28 o
  -2   8   2       10.79       14.15      2.34 o
  -1   8   2       77.75      139.32     28.02 o
   0   8   2        6.15      185.09     64.46 o
   1   8   2       76.94      162.06     38.19 o
   2   8   2       10.69       10.83      1.91 o
   0   1   3     1284.64     1263.39      4.98 o
   1   1   3    11086.92    10752.00    192.06 o
  -1   2   3     2463.34     2278.59     10.71 o
   0   2   3        0.01        5.45      1.86 o
   1   2   3     2461.97     2237.30     11.41 o
   2   2   3       83.78       72.87      1.57 o
  -2   3   3     4208.27     4361.23     28.52 o
  -1   3   3     1903.17     1833.77     13.18 o
   0   3   3      148.57      122.16      1.64 o
   1   3   3     1905.44     1818.75     10.45 o
   2   3   3     4219.36     4336.87     38.80 o
   3   3   3       15.31       13.87      4.23 o
  -3   4   3      132.79      141.18      6.22 o
  -2   4   3     1863.98     1826.60     10.82 o
  -1   4   3     1456.24     1454.19      8.59 o
   0   4   3      504.77      432.36      4.63 o
   1   4   3     1444.84     1453.24     11.92 o
   2   4   3     1856.28     1853.96     17.41 o
   3   4   3      132.69      146.71      3.71 o
   4   4   3       55.67       54.78      4.25 o
  -4   5   3       15.19       22.23      3.11 o
  -3   5   3     1075.56     1116.71     18.62 o
  -2   5   3       81.50       88.40      4.21 o
  -1   5   3      537.59      523.15     16.71 o
   0   5   3       61.62       51.30      3.48 o
   1   5   3      542.29      538.47      7.78 o
   2   5   3       83.75       90.75      2.43 o
   3   5   3     1076.72     1115.21     18.39 o
   4   5   3       15.75       26.22      5.10 o
   5   5   3       75.88       67.58      4.93 o
  -5   6   3       11.68        9.76      1.79 o
  -4   6   3      221.10      183.56      5.80 o
  -3   6   3      242.53      277.13      9.66 o
  -2   6   3      352.41      368.47      8.13 o
  -1   6   3       57.58       55.79      3.82 o
   0   6   3       83.43       69.88      3.45 o
   1   6   3       57.92       48.30      3.68 o
   2   6   3      354.48      375.64      7.04 o
   3   6   3      242.43      266.11      9.30 o
   4   6   3      222.97      194.27      7.88 o
   5   6   3       11.73       12.22      1.73 o
  -4   7   3      111.79      121.89      7.58 o
  -3   7   3       60.35       64.26      3.55 o
  -2   7   3        7.14       45.52     13.52 o
  -1   7   3      203.43      289.67     32.39 o
   0   7   3        3.24      110.14     14.42 o
   1   7   3      205.42      397.93     72.24 o
   2   7   3        6.76       40.78     13.68 o
   3   7   3       60.64       66.47      6.58 o
   4   7   3      110.44      134.93      8.35 o
  -2   8   3        8.85       12.29      2.01 o
  -1   8   3       38.88      161.93     43.47 o
   0   8   3       41.30       51.96      3.53 o
   1   8   3       38.26      216.65     59.18 o
   2   8   3        8.95        7.09      1.57 o
   0   0   4        0.84        3.15      0.34 o
   0   1   4      508.86      488.77      4.60 o
   1   1   4     3297.81     3096.16     35.03 o
  -1   2   4      947.95      875.30      5.95 o
   0   2   4       13.26        4.88      0.31 o
   1   2   4      949.71      848.73      4.40 o
   2   2   4        2.48        3.21      0.58 o
  -2   3   4      156.87      146.06      2.41 o
  -1   3   4      342.62      338.42      3.64 o
   0   3   4      587.39      552.59      3.93 o
   1   3   4      341.80      330.83      2.99 o
   2   3   4      159.91      151.63      3.67 o
   3   3   4      418.02      393.03      5.56 o
  -3   4   4      354.20      366.74      7.21 o
  -2   4   4      170.96      170.82      3.12 o
  -1   4   4      100.42       91.28      1.93 o
   0   4   4     1938.51     1820.67     16.51 o
   1   4   4      101.47       96.09      2.82 o
   2   4   4      169.57      181.36      4.00 o
   3   4   4      357.56      360.98      7.15 o
   4   4   4       44.88       42.11      3.75 o
  -4   5   4      385.63      381.28     11.50 o
  -3   5   4      149.90      156.30      7.05 o
  -2   5   4      915.84      877.47     22.93 o
  -1   5   4      115.06      118.09      2.89 o
   0   5   4      162.29      138.13      2.86 o
   1   5   4      115.33      112.84      2.53 o
   2   5   4      912.23      931.02     18.62 o
   3   5   4      153.41      164.35      8.05 o
   4   5   4      387.48      369.89     11.23 o
   5   5   4       55.49       52.36      4.30 o
  -5   6   4       20.49       18.23      2.28 o
  -4   6   4       97.28      103.57      4.42 o
  -3   6   4      321.98      370.97     11.36 o
  -2   6   4      409.01      418.81      7.20 o
  -1   6   4      719.87      597.31     38.66 o
   0   6   4       27.04       29.68      2.11 o
   1   6   4      721.52      627.45     44.52 o
   2   6   4      410.51      409.41      8.57 o
   3   6   4      323.36      359.36     10.66 o
   4   6   4       96.79      103.08      8.61 o
   5   6   4       19.76       20.77      1.97 o
  -4   7   4       35.58       38.52      4.57 o
  -3   7   4      100.74      117.39      4.74 o
  -2   7   4       78.52       96.62      4.08 o
  -1   7   4      775.21      831.34     10.66 o
   0   7   4      262.58      255.88     15.93 o
   1   7   4      770.58      838.90     12.32 o
   2   7   4       79.04       83.46      4.86 o
   3   7   4       99.81      105.25      8.14 o
   4   7   4       36.18       48.57      6.65 o
  -2   8   4       15.97       17.21      4.86 o
  -1   8   4      348.99      342.95     10.74 o
   0   8   4      196.07      178.38     12.29 o
   1   8   4      348.31      337.56     15.38 o
   2   8   4       15.55       19.37      1.74 o
   0   1   5    12433.19    13030.64    237.46 o
   1   1   5    28560.64    28691.09    116.51 o
  -1   2   5     4439.00     4507.52     21.00 o
   0   2   5      972.39      988.06      4.14 o
   1   2   5     4427.60     4398.47     24.24 o
   2   2   5     8858.10     9335.63     85.48 o
  -2   3   5       17.65       26.21      1.06 o
  -1   3   5     1128.40     1086.57     11.64 o
   0   3   5     1366.90     1348.76      8.39 o
   1   3   5     1121.77     1078.99      7.03 o
   2   3   5       18.20       34.81      4.90 o
   3   3   5      821.01      841.43      8.18 o
  -3   4   5       12.73        9.82      0.98 o
  -2   4   5      401.66      403.15      8.98 o
  -1   4   5      139.87      147.33      2.40 o
   0   4   5      334.42      336.39      4.84 o
   1   4   5      140.05      147.50      3.41 o
   2   4   5      403.61      401.53      4.87 o
   3   4   5       11.86       10.67      0.95 o
   4   4   5      119.43      146.57      9.38 o
  -4   5   5       39.31       35.40      3.75 o
  -3   5   5      113.10      113.91      4.63 o
  -2   5   5     1671.25     1593.33     43.73 o
  -1   5   5      627.55      560.01     17.85 o
   0   5   5       68.04       81.15      2.22 o
   1   5   5      627.56      585.52      7.58 o
   2   5   5     1673.21     1611.00     24.67 o
   3   5   5      113.61      118.53      5.95 o
   4   5   5       39.86       34.59      3.68 o
   5   5   5        6.78        9.92      3.72 o
  -5   6   5       70.40       79.98      4.32 o
  -4   6   5      119.39      140.65      5.07 o
  -3   6   5       51.22       42.63      4.06 o
  -2   6   5       47.45       42.32      4.47 o
  -1   6   5       45.20      368.49     53.37 o
   0   6   5      145.06      136.60      4.26 o
   1   6   5       46.47      263.41    111.98 o
   2   6   5       48.41       48.30      3.69 o
   3   6   5       50.95       47.96      7.93 o
   4   6   5      119.23      140.24     10.00 o
   5   6   5       70.71       80.70      3.49 o
  -4   7   5      185.56      187.74      9.61 o
  -3   7   5      161.32      188.09      5.87 o
  -2   7   5       85.12       84.83      4.10 o
  -1   7   5      179.13      374.44     63.58 o
   0   7   5       29.61      122.07     44.45 o
   1   7   5      177.72      252.52     14.18 o
   2   7   5       85.34       88.73      3.98 o
   3   7   5      161.54      178.36     10.53 o
   4   7   5      184.75      182.57      6.45 o
  -2   8   5        6.04       13.33      7.37 o
  -1   8   5       56.12       64.64      3.79 o
   0   8   5       11.01       51.48      2.97 o
   1   8   5       56.35      155.22     32.16 o
   2   8   5        5.84        6.98      2.03 o
   0   1   6     1350.41     1294.12      7.15 o
   1   1   6     3427.47     3336.40     46.75 o
  -1   2   6     1956.82     1955.51     15.36 o
   0   2   6      700.89      695.19      3.07 o
   1   2   6     1950.63     1892.01      5.01 o
   2   2   6     1494.76     1584.36      8.21 o
  -2   3   6       79.23      103.41      2.18 o
  -1   3   6     2755.77     2629.53     13.24 o
   0   3   6      304.25      294.45      2.73 o
   1   3   6     2739.29     2581.19     21.45 o
   2   3   6       78.69      101.72      2.68 o
   3   3   6        1.10        2.92      0.85 o
  -3   4   6      217.11      229.48      4.66 o
  -2   4   6      684.89      715.55      7.56 o
  -1   4   6      514.09      508.74      4.46 o
   0   4   6        0.02        3.12      0.94 o
   1   4   6      514.06      508.69      7.36 o
   2   4   6      682.72      706.03      8.15 o
   3   4   6      215.26      217.59      5.05 o
   4   4   6      298.92      301.82      9.76 o
  -4   5   6      468.33      482.26     20.73 o
  -3   5   6      106.61      120.98      5.79 o
  -2   5   6      231.00      248.02      5.12 o
  -1   5   6      131.32      137.42      2.89 o
   0   5   6     1557.42     1455.84     19.11 o
   1   5   6      129.88      134.44      2.70 o
   2   5   6      231.95      273.67     20.89 o
   3   5   6      106.31      118.00      5.93 o
   4   5   6      466.21      473.38      9.22 o
   5   5   6      263.09      240.82      8.58 o
  -5   6   6        0.36        7.27      5.79 o
  -4   6   6      169.33      158.86      6.50 o
  -3   6   6       56.36       60.26      3.69 o
  -2   6   6      204.76      199.97      9.93 o
  -1   6   6      565.88      574.55     18.25 o
   0   6   6      276.19      299.20     15.70 o
   1   6   6      566.63      581.56     12.53 o
   2   6   6      205.23      206.91      6.38 o
   3   6   6       58.50       66.45      6.92 o
   4   6   6      170.25      159.62     10.72 o
   5   6   6        0.42        6.68      3.98 o
  -4   7   6      156.63      150.93      8.71 o
  -3   7   6      235.05      244.29      8.23 o
  -2   7   6      159.13      170.73      7.82 o
  -1   7   6       38.80      104.23     26.59 o
   0   7   6      122.68      123.04      5.43 o
   1   7   6       38.91       52.52     13.10 o
   2   7   6      158.45      154.21      5.22 o
   3   7   6      235.86      238.10     12.11 o
   4   7   6      158.02      164.79      8.84 o
  -2   8   6       55.32       61.90      5.42 o
  -1   8   6       48.54       62.11      2.39 o
   0   8   6        6.77        8.00      1.06 o
   1   8   6       46.99       65.66      2.66 o
   2   8   6       56.62       61.84      6.43 o
   0   1   7     4859.40     4798.69     23.98 o
   1   1   7     1007.32     1030.82      9.51 o
  -1   2   7     4748.97     4785.73     22.74 o
   0   2   7     2366.24     2289.08     19.21 o
   1   2   7     4733.03     4676.34     23.71 o
   2   2   7     1462.17     1524.37     10.43 o
  -2   3   7       74.79       76.65      1.85 o
  -1   3   7      574.67      584.09      4.72 o
   0   3   7      440.22      431.06      4.34 o
   1   3   7      580.16      571.60      4.76 o
   2   3   7       75.92       79.65      2.49 o
   3   3   7      449.70      455.81      6.09 o
  -3   4   7      218.75      233.39      4.04 o
  -2   4   7      452.78      482.41      6.24 o
  -1   4   7      671.15      735.25      5.36 o
   0   4   7     1245.16     1210.00      9.27 o
   1   4   7      674.12      737.99      8.95 o
   2   4   7      452.52      479.78      5.96 o
   3   4   7      219.78      232.10      4.76 o
   4   4   7       81.31       95.70      5.50 o
  -4   5   7      365.86      339.65     17.58 o
  -3   5   7      367.41      377.90      6.87 o
  -2   5   7      422.55      418.97     13.80 o
  -1   5   7      111.92      113.97      2.44 o
   0   5   7     1186.13     1126.11     12.45 o
   1   5   7      111.73      114.84      2.23 o
   2   5   7      423.37      436.19      5.78 o
   3   5   7      368.45      378.80     10.00 o
   4   5   7      368.17      478.01    120.92 o
   5   5   7        2.52       14.57     11.40 o
  -5   6   7      183.39      173.75      6.29 o
  -4   6   7      111.88       97.80      5.18 o
  -3   6   7       75.24       84.76      4.27 o
  -2   6   7        8.78       11.09      1.84 o
  -1   6   7      501.76      586.17     40.60 o
   0   6   7      191.16      185.17      9.99 o
   1   6   7      502.63      520.90     55.34 o
   2   6   7        9.25      318.28      9.07 o
   3   6   7       74.83      114.05     26.52 o
   4   6   7      112.66      102.72      8.67 o
   5   6   7      182.52      182.84      6.80 o
  -4   7   7      171.20      165.29      9.07 o
  -3   7   7       16.66       17.25      2.76 o
  -2   7   7      223.12      220.73     13.05 o
  -1   7   7      108.26      125.90      4.49 o
   0   7   7        8.42       23.72     10.73 o
   1   7   7      108.62      117.27      6.27 o
   2   7   7      222.84      221.81      6.08 o
   3   7   7       16.84       14.97      3.72 o
   4   7   7      171.64      175.17      6.29 o
  -2   8   7      157.18      187.63      8.88 o
  -1   8   7       33.89       42.43      2.89 o
   0   8   7        0.02        0.86      0.82 o
   1   8   7       34.50       65.24     14.90 o
   2   8   7      155.45      168.90      6.09 o
   0   0   8    10141.14     9658.04     30.40 o
   0   1   8    36637.25    37430.39    291.00 o
   1   1   8    17292.17    17874.21    100.76 o
  -1   2   8     1991.03     1979.49      6.81 o
   0   2   8     4951.64     4961.89     12.03 o
   1   2   8     2005.79     1944.37     10.20 o
   2   2   8     2881.73     2783.95     10.09 o
  -2   3   8     3360.81     3659.92     15.37 o
  -1   3   8      987.39     1002.68      6.08 o
   0   3   8      985.52      978.71      6.32 o
   1   3   8      975.85      973.15      6.67 o
   2   3   8     3351.65     3626.06     22.97 o
   3   3   8      515.42      509.10      5.69 o
  -3   4   8       66.12       71.41      2.53 o
  -2   4   8      688.06      676.78      8.84 o
  -1   4   8      384.60      389.73      4.19 o
   0   4   8      857.45      889.25      7.94 o
   1   4   8      385.97      383.31      5.66 o
   2   4   8      691.77      685.32      6.52 o
   3   4   8       67.07       74.95      2.20 o
   4   4   8      916.02      773.78     86.24 o
  -4   5   8      246.24      216.75      8.13 o
  -3   5   8      204.82      201.63      6.24 o
  -2   5   8      260.24      266.47      7.10 o
  -1   5   8      363.45      349.13      8.46 o
   0   5   8       30.90       29.36      1.21 o
   1   5   8      362.93      365.99      5.09 o
   2   5   8      259.60      272.78      5.57 o
   3   5   8      202.66      204.03     11.55 o
   4   5   8      247.93      330.51     78.64 o
   5   5   8        4.41        2.77      1.71 o
  -5   6   8       20.01       23.12      2.54 o
  -4   6   8      135.54      136.18      7.17 o
  -3   6   8      145.61      155.56      5.28 o
  -2   6   8      452.93      407.36     23.02 o
  -1   6   8        2.93      140.64     58.32 o
   0   6   8       13.24      285.91    133.24 o
   1   6   8        2.88      205.39     55.24 o
   2   6   8      454.13      405.90     27.48 o
   3   6   8      147.12      200.66     27.14 o
   4   6   8      134.33      137.02      9.88 o
   5   6   8       19.29       21.63      2.61 o
  -4   7   8      113.28      128.84      8.05 o
  -3   7   8      132.01      137.60     12.20 o
  -2   7   8       71.41      131.61     16.05 o
  -1   7   8        3.80      155.63     34.47 o
   0   7   8      309.33     1306.91     18.95 o
   1   7   8        3.97      151.13     38.23 o
   2   7   8       71.83      246.50     39.13 o
   3   7   8      131.94      124.78      8.87 o
   4   7   8      112.12      131.71      5.47 o
  -2   8   8      134.85      190.76      8.85 o
  -1   8   8      103.80      113.03      3.08 o
   0   8   8       23.97       24.03      1.88 o
   1   8   8      103.69      111.42      6.71 o
   2   8   8      135.16      193.45      6.50 o
   0   1   9     1678.02     1652.06      7.21 o
   1   1   9      458.21      400.35      8.57 o
  -1   2   9     1432.12     1416.86      6.77 o
   0   2   9     2907.68     2630.27     10.02 o
   1   2   9     1424.25     1429.68      7.45 o
   2   2   9      333.58      325.09      4.24 o
  -2   3   9      263.45      273.48      3.44 o
  -1   3   9     1256.55     1326.72      8.27 o
   0   3   9      497.99      542.42      8.05 o
   1   3   9     1246.94     1285.46      7.83 o
   2   3   9      266.96      285.17      4.54 o
   3   3   9       81.22       74.58      2.26 o
  -3   4   9      311.00      305.21      5.43 o
  -2   4   9      961.30      959.17      9.79 o
  -1   4   9      595.95      572.79      8.98 o
   0   4   9      137.87      149.27      3.24 o
   1   4   9      592.52      570.63      6.97 o
   2   4   9      964.23      972.59      7.87 o
   3   4   9      316.29      315.59      4.51 o
   4   4   9      111.73      371.39    200.81 o
  -4   5   9       83.16       87.18      5.38 o
  -3   5   9      312.78      317.18      9.23 o
  -2   5   9      494.83      481.34      7.34 o
  -1   5   9      382.65      358.21      4.79 o
   0   5   9       44.86       42.91      1.46 o
   1   5   9      384.65      363.19      4.82 o
   2   5   9      490.99      483.02      8.58 o
   3   5   9      307.72      330.53     10.43 o
   4   5   9       83.85      161.60     52.29 o
   5   5   9       17.58       21.38      2.89 o
  -5   6   9       54.85       64.51      3.93 o
  -4   6   9      215.85      210.96      7.42 o
  -3   6   9      107.62      123.45      4.17 o
  -2   6   9       20.21      213.66     77.83 o
  -1   6   9      169.78      164.49      3.45 o
   0   6   9      982.00      843.92     42.30 o
   1   6   9      171.04      173.90      6.65 o
   2   6   9       21.03       85.64     27.95 o
   3   6   9      108.16      202.92     59.39 o
   4   6   9      214.51      212.40     12.29 o
   5   6   9       54.74       72.51      4.36 o
  -4   7   9       40.21       48.35      5.04 o
  -3   7   9        3.17        7.71      2.08 o
  -2   7   9      180.79      192.20      7.17 o
  -1   7   9      866.28      906.75     11.31 o
   0   7   9     2351.33     2479.00     54.40 o
   1   7   9      864.47      794.65     52.51 o
   2   7   9      178.85      217.26     22.04 o
   3   7   9        3.28        4.33      2.72 o
   4   7   9       40.17       50.75      4.26 o
  -2   8   9      133.58      130.33      7.32 o
  -1   8   9       31.89       36.96      3.16 o
   0   8   9       47.03       44.83      2.06 o
   1   8   9       31.99       38.26      2.46 o
   2   8   9      134.70      149.80      5.69 o
   0   1  10     7587.86     7410.92     85.72 o
   1   1  10    21330.21    22389.76    173.32 o
  -1   2  10     1526.62     1544.59     11.25 o
   0   2  10     1811.76     1718.38      8.91 o
   1   2  10     1535.19     1577.57     14.84 o
   2   2  10      238.04      220.05      3.78 o
  -2   3  10      141.98      123.17      2.28 o
  -1   3  10     1408.40     1491.01     14.66 o
   0   3  10     3868.40     4136.65     43.54 o
   1   3  10     1402.93     1468.59     13.84 o
   2   3  10      143.24      127.69      2.63 o
   3   3  10      840.67      867.64      9.26 o
  -3   4  10      320.83      313.66      5.15 o
  -2   4  10      485.48      482.02      5.84 o
  -1   4  10      294.33      281.94      4.70 o
   0   4  10     1858.83     1806.72     15.50 o
   1   4  10      293.24      285.49      4.99 o
   2   4  10      487.60      493.55      5.19 o
   3   4  10      317.18      323.66      4.69 o
   4   4  10       72.54       81.61     14.56 o
  -4   5  10       73.03       66.59      4.84 o
  -3   5  10      271.25      255.67      8.32 o
  -2   5  10       81.05       89.09      3.28 o
  -1   5  10      514.57      522.03     15.04 o
   0   5  10       97.36      113.39      2.55 o
   1   5  10      518.84      520.95      6.86 o
   2   5  10       81.15       93.52      6.25 o
   3   5  10      271.93      287.85      8.82 o
   4   5  10       72.51      180.89     84.04 o
   5   5  10       23.00       18.27      3.61 o
  -5   6  10       59.04       60.77      3.86 o
  -4   6  10       48.54       46.68      3.65 o
  -3   6  10      603.69      592.71     10.34 o
  -2   6  10      122.20      129.44      4.70 o
  -1   6  10      148.56      177.03     21.23 o
   0   6  10       82.45       98.44      5.50 o
   1   6  10      148.67      145.24      6.51 o
   2   6  10      124.57      134.84      5.34 o
   3   6  10      604.21      593.93     19.14 o
   4   6  10       49.80       46.42      4.04 o
   5   6  10       58.20       67.85      5.76 o
  -4   7  10       64.80       64.36      5.75 o
  -3   7  10      155.75      147.70     16.65 o
  -2   7  10      175.18      203.94      7.18 o
  -1   7  10       70.04      352.99    109.30 o
   0   7  10      505.85     1068.49     57.64 o
   1   7  10       70.54      498.96    114.16 o
   2   7  10      174.27      195.70      6.92 o
   3   7  10      154.35      141.48      6.10 o
   4   7  10       64.99       65.77      3.88 o
  -1   8  10       37.67       44.52      4.09 o
   0   8  10       22.63       38.89      5.42 o
   1   8  10       37.24       44.78      2.46 o
   2   8  10       57.18       62.93      3.76 o
   0   1  11      227.52      220.02      2.31 o
   1   1  11      605.29      550.94      6.47 o
  -1   2  11     1879.42     1869.23      8.03 o
   0   2  11     8979.50     9367.17     70.48 o
   1   2  11     1887.84     1941.53     10.78 o
   2   2  11      396.51      390.30      3.98 o
  -2   3  11      353.33      307.02      4.01 o
  -1   3  11     2425.81     2434.28     23.12 o
   0   3  11      101.50      123.51      3.03 o
   1   3  11     2410.32     2453.73     13.23 o
   2   3  11      348.59      310.53      4.11 o
   3   3  11      603.07      582.68      6.19 o
  -3   4  11      505.74      525.39      7.74 o
  -2   4  11     1167.88     1141.17      8.15 o
  -1   4  11      916.80      903.37      9.56 o
   0   4  11     1689.17     1656.95     12.71 o
   1   4  11      918.29      900.70      8.93 o
   2   4  11     1181.64     1153.96      7.97 o
   3   4  11      506.28      527.95      5.77 o
   4   4  11        5.19       18.26      7.98 o
  -4   5  11      329.46      324.47      9.96 o
  -3   5  11       26.20       31.59      3.71 o
  -2   5  11      769.09      753.12     11.47 o
  -1   5  11      357.72      351.22     11.38 o
   0   5  11     1568.32     1556.15      9.97 o
   1   5  11      357.38      349.95      4.11 o
   2   5  11      769.51      770.87     11.04 o
   3   5  11       26.13       31.85      2.90 o
   4   5  11      334.12      371.44     29.30 o
   5   5  11      161.59      123.59      4.66 o
  -5   6  11      164.77      164.50      6.13 o
  -4   6  11        2.85        9.16      2.43 o
  -3   6  11      384.62      396.29      8.59 o
  -2   6  11       39.47      165.71     56.96 o
  -1   6  11      272.24      270.37      5.56 o
   0   6  11     1464.01     1456.52     16.73 o
   1   6  11      274.17      271.19      7.18 o
   2   6  11       40.68       55.78      3.50 o
   3   6  11      383.47      540.92    108.95 o
   4   6  11        3.02        9.06      3.75 o
   5   6  11      166.03      172.24      6.52 o
  -4   7  11       15.85       21.74      3.55 o
  -3   7  11        9.75        6.01      2.63 o
  -2   7  11       13.00       21.71      6.83 o
  -1   7  11      353.54      374.61      6.44 o
   0   7  11        1.59       15.91      7.40 o
   1   7  11      349.25      350.63      6.90 o
   2   7  11       12.81       15.08      2.53 o
   3   7  11        9.80        9.59      2.12 o
   4   7  11       15.85       24.43      2.57 o
  -1   8  11       48.29       42.28      2.14 o
   0   8  11       40.65       52.78      2.70 o
   1   8  11       48.58       55.88      5.04 o
   2   8  11        9.00       16.09      3.33 o
   0   0  12      541.27      458.23      6.71 o
   0   1  12      130.21      115.17      1.76 o
   1   1  12      721.09      710.27      3.90 o
  -1   2  12      244.40      248.63      2.44 o
   0   2  12        1.00        4.62      0.54 o
   1   2  12      244.46      254.56      4.16 o
   2   2  12     1132.59     1207.03     16.60 o
  -2   3  12       49.25       35.05      1.44 o
  -1   3  12      408.44      412.26      5.63 o
   0   3  12     1161.07     1132.59      9.29 o
   1   3  12      405.86      417.27      6.30 o
   2   3  12       49.97       36.43      1.71 o
   3   3  12        3.99        7.73      1.05 o
  -3   4  12      280.62      265.15      4.39 o
  -2   4  12      280.36      279.91      3.54 o
  -1   4  12      957.99      998.96     10.16 o
   0   4  12        1.39        7.00      0.95 o
   1   4  12      959.68      985.81     11.02 o
   2   4  12      282.94      278.28      4.11 o
   3   4  12      278.76      274.62      4.23 o
   4   4  12        9.40        9.08      3.14 o
  -4   5  12      330.40      285.75      9.39 o
  -3   5  12      533.05      534.39     12.02 o
  -2   5  12      747.01      679.02     12.10 o
  -1   5  12      653.48      596.85     13.78 o
   0   5  12      332.46      302.10      4.20 o
   1   5  12      654.45      619.50      6.46 o
   2   5  12      747.53      701.15      9.30 o
   3   5  12      536.36      550.12     15.01 o
   4   5  12      327.91      351.65     39.60 o
   5   5  12       15.90       18.06      2.99 o
  -5   6  12       96.29       96.57      9.04 o
  -4   6  12      391.03      385.72      8.97 o
  -3   6  12      367.85      386.72      8.52 o
  -2   6  12      603.28      560.26     26.08 o
  -1   6  12        6.16       16.09      2.06 o
   0   6  12      587.40      582.14     10.93 o
   1   6  12        6.33       13.51      2.16 o
   2   6  12      605.18      594.59     17.78 o
   3   6  12      365.16      403.76     10.65 o
   4   6  12      389.95      401.70     10.87 o
   5   6  12       97.41       98.06      4.99 o
  -4   7  12       87.36       84.85      6.51 o
  -3   7  12       86.69       93.96      7.64 o
  -2   7  12       41.26       59.32      7.74 o
  -1   7  12      188.07      241.92     27.46 o
   0   7  12      113.48      102.49      9.73 o
   1   7  12      184.88      206.20     16.35 o
   2   7  12       40.93       57.34      8.53 o
   3   7  12       86.49       94.92      4.96 o
   4   7  12       87.30       83.22      4.26 o
  -1   8  12       62.24       66.38      2.61 o
   0   8  12        0.03        3.75      1.18 o
   1   8  12       60.19       70.35      2.66 o
   2   8  12       37.77       42.56      4.51 o
   0   1  13     6786.71     6827.00     13.53 o
   1   1  13     1183.25     1135.22     11.15 o
  -1   2  13     1110.23     1049.69      6.64 o
   0   2  13     3866.36     3993.20     17.41 o
   1   2  13     1117.38     1078.24      7.77 o
   2   2  13      797.67      899.12      6.73 o
  -2   3  13     3567.68     3632.67     14.11 o
  -1   3  13      516.63      545.98      4.72 o
   0   3  13      133.66      174.44      4.42 o
   1   3  13      519.80      546.20      5.40 o
   2   3  13     3567.48     3568.35     21.69 o
   3   3  13      482.89      460.31      4.87 o
  -3   4  13      425.74      423.49      5.41 o
  -2   4  13       96.02       92.24      1.98 o
  -1   4  13      592.91      554.03      6.19 o
   0   4  13       22.02       31.98      1.66 o
   1   4  13      588.73      542.40      5.35 o
   2   4  13       95.25       91.98      2.18 o
   3   4  13      424.72      444.50      7.04 o
   4   4  13        0.54        2.79      1.56 o
  -4   5  13      110.33       97.72      5.58 o
  -3   5  13      414.78      403.11      8.39 o
  -2   5  13       49.58       52.98      2.73 o
  -1   5  13      510.08      480.48      9.59 o
   0   5  13        0.02        3.60      0.77 o
   1   5  13      508.84      486.07      5.69 o
   2   5  13       52.82       67.98      4.82 o
   3   5  13      414.01      468.16      9.36 o
   4   5  13      112.82      105.16      5.99 o
   5   5  13       25.09       23.81      2.25 o
  -5   6  13      142.88      150.11      5.83 o
  -4   6  13      111.22      110.50      4.88 o
  -3   6  13      147.56      138.02      5.18 o
  -2   6  13      101.62      103.20      4.88 o
  -1   6  13      860.16      849.96     14.34 o
   0   6  13      121.80      117.95      4.94 o
   1   6  13      858.11      837.84     13.21 o
   2   6  13      101.21      104.15      4.48 o
   3   6  13      147.03      149.91      6.65 o
   4   6  13      112.60      117.03      6.28 o
   5   6  13      143.63      148.66      6.02 o
  -4   7  13       36.79       39.42      4.52 o
  -3   7  13      157.33      157.90      9.75 o
  -2   7  13       89.02       90.71      3.85 o
  -1   7  13        7.56       11.19      1.87 o
   0   7  13        2.62        5.53      2.32 o
   1   7  13        7.68       56.41     19.40 o
   2   7  13       89.60       99.42      3.54 o
   3   7  13      158.28      163.05      6.48 o
   4   7  13       37.13       42.80      3.35 o
  -1   8  13       36.36       51.46      3.24 o
   0   8  13       33.63       45.75      3.96 o
   1   8  13       36.00       41.11      3.07 o
   0   1  14     2123.38     2065.69      7.89 o
   1   1  14      833.25      781.50      4.16 o
  -1   2  14      337.14      358.34      3.53 o
   0   2  14     2273.10     2261.03     14.11 o
   1   2  14      337.33      361.95      4.70 o
   2   2  14     3109.73     3094.47     14.54 o
  -2   3  14      544.44      555.24      5.77 o
  -1   3  14     1120.32     1163.84      7.04 o
   0   3  14     1640.42     1742.99     11.05 o
   1   3  14     1129.46     1178.03      9.11 o
   2   3  14      543.56      580.18      7.67 o
   3   3  14        3.59        2.59      0.56 o
  -3   4  14      443.67      409.10      5.01 o
  -2   4  14      570.82      524.96      6.22 o
  -1   4  14      588.07      564.04      5.24 o
   0   4  14      600.76      609.07      9.28 o
   1   4  14      587.28      553.80      5.89 o
   2   4  14      573.54      528.49      4.61 o
   3   4  14      439.88      422.25      6.20 o
   4   4  14       10.42        9.99      1.57 o
  -4   5  14      114.49      115.84      6.40 o
  -3   5  14     1274.76     1155.13     20.04 o
  -2   5  14     1997.67     1851.81     26.76 o
  -1   5  14      108.20      105.15      2.67 o
   0   5  14       24.76       22.97      1.13 o
   1   5  14      107.12      106.92      2.38 o
   2   5  14     2002.89     1945.30     20.62 o
   3   5  14     1274.82     1166.90     19.80 o
   4   5  14      113.59      123.73      6.99 o
   5   5  14       11.59       20.26     11.04 o
  -5   6  14      199.74      196.83      6.59 o
  -4   6  14       23.60       25.89      2.38 o
  -3   6  14      212.95      235.82      6.45 o
  -2   6  14      271.34      259.18      5.16 o
  -1   6  14      257.85      238.75      7.57 o
   0   6  14       36.07       49.49      3.57 o
   1   6  14      260.85      250.30      4.69 o
   2   6  14      270.26      255.29      9.88 o
   3   6  14      211.41      244.17     13.81 o
   4   6  14       23.87       28.98      3.27 o
   5   6  14      199.31      215.46      7.16 o
  -4   7  14       75.87       75.79      6.09 o
  -3   7  14      241.76      253.79     12.12 o
  -2   7  14        1.29        3.25      1.53 o
  -1   7  14       66.14       52.22      2.52 o
   0   7  14      133.21      159.86      5.54 o
   1   7  14       66.81       50.67      3.43 o
   2   7  14        1.60        2.68      1.04 o
   3   7  14      243.56      264.08      8.05 o
   4   7  14       76.84       77.31      4.03 o
  -1   8  14       47.12       33.59      2.13 o
   0   8  14      152.58      146.74      7.27 o
   1   8  14       47.11       39.24      1.90 o
   0   1  15      236.26      226.31      8.57 o
   1   1  15     1823.07     1771.30      7.05 o
  -1   2  15      745.06      727.53      6.13 o
   0   2  15     7974.94     8410.09     82.48 o
   1   2  15      745.96      732.13      6.84 o
   2   2  15     6136.77     6317.78     60.21 o
  -2   3  15     2220.55     2291.70     11.65 o
  -1   3  15     1289.29     1306.87      8.29 o
   0   3  15      310.82      285.87      6.09 o
   1   3  15     1279.68     1309.00      9.75 o
   2   3  15     2221.73     2307.62     18.46 o
   3   3  15        2.31        4.25      0.56 o
  -3   4  15       73.27       79.88      2.61 o
  -2   4  15       19.87       21.03      1.17 o
  -1   4  15      213.04      223.42      3.71 o
   0   4  15      778.93      727.24      8.72 o
   1   4  15      210.86      224.68      2.90 o
   2   4  15       20.40       20.90      1.10 o
   3   4  15       71.92       84.54      2.80 o
   4   4  15       11.29       11.02      1.47 o
  -4   5  15      291.03      274.10      9.06 o
  -3   5  15       45.34       66.50      5.28 o
  -2   5  15       67.76       78.08      3.60 o
  -1   5  15      506.50      506.37      6.02 o
   0   5  15        9.90       19.68      1.29 o
   1   5  15      507.00      516.42      6.99 o
   2   5  15       66.59       82.87      3.66 o
   3   5  15       45.96       60.95      4.64 o
   4   5  15      289.03      293.65      7.91 o
   5   5  15      392.32      411.35     10.86 o
  -5   6  15       37.87       33.15      2.95 o
  -4   6  15       56.01       50.06      3.11 o
  -3   6  15       77.75       80.73      4.08 o
  -2   6  15      101.33      130.81     19.37 o
  -1   6  15      523.55      492.36      9.19 o
   0   6  15      397.39      385.50      7.73 o
   1   6  15      526.92      493.25      6.80 o
   2   6  15      102.02       97.42      6.61 o
   3   6  15       78.22       88.45      5.38 o
   4   6  15       56.61       53.16      4.13 o
   5   6  15       36.57       33.49      3.13 o
  -4   7  15       31.91       35.89      4.25 o
  -3   7  15        7.83       13.11      2.15 o
  -2   7  15       11.31       63.21     21.59 o
  -1   7  15       27.34       30.04      3.70 o
   0   7  15      101.75      123.12      6.05 o
   1   7  15       26.70       23.82      2.77 o
   2   7  15       10.95       16.16      2.57 o
   3   7  15        8.54       14.24      2.37 o
   4   7  15       31.84       36.94      2.80 o
  -1   8  15       36.03       57.61      3.22 o
   0   8  15        2.24       18.30      7.01 o
   1   8  15       35.60       47.44      4.66 o
   0   0  16       82.24       80.21      3.31 o
   0   1  16    16026.45    16339.08     46.91 o
   1   1  16      398.94      403.29      4.49 o
  -1   2  16      477.64      506.52      3.77 o
   0   2  16     3516.44     3639.15     23.42 o
   1   2  16      477.31      514.29      6.42 o
   2   2  16      607.79      668.66      5.70 o
  -2   3  16      961.87      956.58      7.31 o
  -1   3  16      477.99      509.88      5.61 o
   0   3  16     4585.83     4785.54     23.00 o
   1   3  16      485.75      527.74      6.28 o
   2   3  16      966.34      975.49      9.57 o
   3   3  16      181.08      206.47      3.11 o
  -3   4  16      340.87      312.34      9.06 o
  -2   4  16      496.87      474.58      5.20 o
  -1   4  16      196.60      195.87      2.99 o
   0   4  16      165.43      153.30      2.36 o
   1   4  16      196.04      196.86      2.59 o
   2   4  16      491.41      472.64      7.56 o
   3   4  16      338.42      332.60      9.09 o
   4   4  16        4.08        1.91      1.49 o
  -4   5  16      219.33      201.90      6.22 o
  -3   5  16     1796.09     1700.20     21.60 o
  -2   5  16      219.71      240.97      4.80 o
  -1   5  16      165.85      163.99      3.37 o
   0   5  16      127.17      106.54      2.71 o
   1   5  16      167.92      166.05      3.35 o
   2   5  16      221.15      237.47      7.32 o
   3   5  16     1796.60     1719.62     19.23 o
   4   5  16      217.43      199.31      5.97 o
   5   5  16        7.91       20.35      8.90 o
  -5   6  16       78.49       95.93      3.74 o
  -4   6  16      100.16       97.16      4.22 o
  -3   6  16      273.23      270.25      8.13 o
  -2   6  16      383.04      389.93      9.19 o
  -1   6  16      132.53      144.37      4.78 o
   0   6  16      254.60      261.52      7.26 o
   1   6  16      131.76      144.47      7.24 o
   2   6  16      381.68      394.32     11.92 o
   3   6  16      271.98      258.78     13.42 o
   4   6  16      100.37       95.05      5.40 o
   5   6  16       78.33       96.51      5.33 o
  -4   7  16       13.02       15.30      2.94 o
  -3   7  16        8.30       10.99      2.05 o
  -2   7  16      202.70      214.96      6.40 o
  -1   7  16       11.34       14.23      1.35 o
   0   7  16      501.46      464.15      8.99 o
   1   7  16       11.09       13.58      1.94 o
   2   7  16      202.39      217.51      7.62 o
   3   7  16        8.41       11.84      2.07 o
   4   7  16       12.81       15.84      1.93 o
  -1   8  16       61.41       55.01      4.63 o
   0   8  16       63.50       62.32      5.75 o
   1   8  16       61.68       60.30      2.14 o
   0   1  17     2807.30     2894.66     28.35 o
   1   1  17      369.62      367.87      3.18 o
  -1   2  17      516.28      595.60      8.60 o
   0   2  17      141.02      150.73      3.47 o
   1   2  17      515.13      585.44      5.59 o
   2   2  17        9.33        9.47      1.03 o
  -2   3  17      545.90      486.85      6.59 o
  -1   3  17        5.57       16.96      1.81 o
   0   3  17      259.46      324.59      4.53 o
   1   3  17        5.26       20.48      3.27 o
   2   3  17      547.64      499.41      6.57 o
   3   3  17       15.77       12.98      0.93 o
  -3   4  17      852.83      853.31     10.03 o
  -2   4  17       19.03       20.79      1.03 o
  -1   4  17      456.00      437.54      4.52 o
   0   4  17      100.20      128.57      2.20 o
   1   4  17      461.20      452.76      5.71 o
   2   4  17       19.15       22.26      1.09 o
   3   4  17      847.01      869.13      9.12 o
   4   4  17       18.92       39.12      4.14 o
  -4   5  17       29.50       31.88      3.47 o
  -3   5  17      151.61      153.54      5.49 o
  -2   5  17       43.59       39.64      2.07 o
  -1   5  17      287.99      268.92      4.72 o
   0   5  17      602.60      596.66      6.40 o
   1   5  17      289.01      275.83      5.53 o
   2   5  17       44.40       45.37      2.47 o
   3   5  17      151.49      144.96      4.31 o
   4   5  17       29.56       37.91      3.28 o
   5   5  17       21.79       21.15      2.91 o
  -5   6  17      207.64      202.15      5.30 o
  -4   6  17      174.51      177.16      5.03 o
  -3   6  17       35.69       34.03      2.71 o
  -2   6  17      416.28      423.12     10.73 o
  -1   6  17      501.50      493.27      8.68 o
   0   6  17      823.68      776.89     15.23 o
   1   6  17      500.55      476.46      6.53 o
   2   6  17      416.90      413.14      8.52 o
   3   6  17       34.94       34.86      3.60 o
   4   6  17      173.23      185.28      7.18 o
   5   6  17      207.99      202.44      6.70 o
  -4   7  17       15.55       13.35      2.75 o
  -3   7  17      305.86      304.36      8.72 o
  -2   7  17      295.55      303.89      6.07 o
  -1   7  17       14.98       27.15      4.50 o
   0   7  17      148.20      165.87      5.65 o
   1   7  17       14.74       34.36      3.40 o
   2   7  17      294.76      309.16      7.16 o
   3   7  17      307.98      316.47      8.47 o
   4   7  17       15.31       14.02      2.76 o
  -1   8  17        1.89        2.73      1.62 o
   0   8  17       13.10       36.14      2.81 o
   1   8  17        1.89        3.38      1.16 o
   0   1  18       69.18       69.61      1.72 o
   1   1  18     1833.28     1712.32      8.05 o
  -1   2  18      503.94      524.97     11.84 o
   0   2  18      331.19      332.60      4.31 o
   1   2  18      503.32      518.35      4.83 o
   2   2  18     5330.35     5284.05     68.66 o
  -2   3  18      713.69      730.91      7.39 o
  -1   3  18     2514.38     2581.02     26.85 o
   0   3  18       35.94       33.13      3.95 o
   1   3  18     2521.80     2589.16     20.76 o
   2   3  18      712.03      727.61      9.46 o
   3   3  18      590.41      538.05      5.21 o
  -3   4  18      126.98      155.76      8.93 o
  -2   4  18      125.57      139.13      2.48 o
  -1   4  18       27.50       24.61      1.23 o
   0   4  18      242.51      268.67      3.23 o
   1   4  18       28.80       27.98      1.00 o
   2   4  18      123.43      142.03      2.59 o
   3   4  18      126.32      153.10      4.54 o
   4   4  18     1212.52     1328.31     44.50 o
  -4   5  18       16.49       19.91      2.84 o
  -3   5  18      259.82      243.53      7.33 o
  -2   5  18      192.02      174.34      4.18 o
  -1   5  18      248.59      254.99      4.65 o
   0   5  18       16.26       25.80      1.63 o
   1   5  18      245.16      251.27      4.54 o
   2   5  18      193.99      190.39      5.44 o
   3   5  18      260.35      259.25      5.15 o
   4   5  18       16.34       17.00      2.95 o
   5   5  18       97.96      100.26      5.83 o
  -5   6  18      126.19      130.60      4.27 o
  -4   6  18       19.34       23.05      2.83 o
  -3   6  18       40.25       39.64      2.87 o
  -2   6  18      144.81      159.67      4.29 o
  -1   6  18      323.81      279.78      6.61 o
   0   6  18       57.92       53.29      3.69 o
   1   6  18      322.81      284.09      5.55 o
   2   6  18      146.05      168.55      4.41 o
   3   6  18       39.98       41.39      2.87 o
   4   6  18       18.48       21.55      2.73 o
   5   6  18      126.45      127.99      5.89 o
  -3   7  18       67.70       66.29      5.69 o
  -2   7  18      117.23      126.26      4.25 o
  -1   7  18       93.24       77.68      2.96 o
   0   7  18       65.43       81.92      3.93 o
   1   7  18       93.80       81.62      5.81 o
   2   7  18      117.45      126.50      4.65 o
   3   7  18       68.69       71.01      4.04 o
   0   8  18       82.88       77.90      3.80 o
   0   1  19       23.50       30.17      1.07 o
   1   1  19     5564.07     5760.55     28.95 o
  -1   2  19     1030.75     1018.10      8.63 o
   0   2  19      324.62      333.60      3.21 o
   1   2  19     1031.04     1042.46      9.82 o
   2   2  19       26.59       22.42      1.54 o
  -2   3  19      350.91      365.90      5.27 o
  -1   3  19      294.86      291.05      4.54 o
   0   3  19     6865.43     7455.78     86.98 o
   1   3  19      294.32      297.34      7.24 o
   2   3  19      347.47      364.18      6.75 o
   3   3  19      193.94      207.09      3.06 o
  -3   4  19      836.28      816.22     13.84 o
  -2   4  19      147.64      151.03      2.61 o
  -1   4  19      295.26      279.57      3.48 o
   0   4  19       46.08       60.47      1.49 o
   1   4  19      296.26      289.91      3.11 o
   2   4  19      150.12      158.69      2.77 o
   3   4  19      838.58      838.46     17.64 o
   4   4  19     1628.35     1557.73     17.79 o
  -4   5  19      124.59      117.89      4.69 o
  -3   5  19        7.43        9.35      2.22 o
  -2   5  19      397.17      381.99      6.16 o
  -1   5  19      431.45      417.38      5.95 o
   0   5  19       54.55       38.35      1.86 o
   1   5  19      429.81      415.03      7.30 o
   2   5  19      399.36      400.03      6.14 o
   3   5  19        7.02        8.80      1.32 o
   4   5  19      122.97      117.80      3.79 o
   5   5  19       19.18       25.28      3.00 o
  -5   6  19       80.40       87.47      3.49 o
  -4   6  19      114.65      110.17      3.67 o
  -3   6  19       61.21       56.66      3.34 o
  -2   6  19      844.44      843.22     12.29 o
  -1   6  19      546.79      520.48     11.42 o
   0   6  19      859.05      793.55     14.26 o
   1   6  19      549.76      526.63      7.46 o
   2   6  19      846.72      889.44      9.83 o
   3   6  19       61.82       58.23      4.29 o
   4   6  19      114.07      114.22      5.59 o
   5   6  19       80.74       88.94      4.43 o
  -3   7  19       23.73       19.06      3.24 o
  -2   7  19      147.77      159.75      5.20 o
  -1   7  19       40.10       34.16      2.24 o
   0   7  19       27.73       28.61      2.64 o
   1   7  19       41.09       33.76      2.58 o
   2   7  19      150.16      166.44      6.49 o
   3   7  19       24.20       24.80      2.04 o
   0   8  19      138.73      135.61      8.75 o
   0   0  20      469.89      400.17      7.22 o
   0   1  20      901.21      909.65      6.60 o
   1   1  20      152.86      174.24      3.42 o
  -1   2  20      707.93      730.10      6.62 o
   0   2  20      270.37      315.23      4.29 o
   1   2  20      705.98      740.93      7.05 o
   2   2  20       36.55       38.40      1.69 o
  -2   3  20       48.24       54.46      1.73 o
  -1   3  20      922.56      907.40      8.94 o
   0   3  20     1076.37     1168.24     10.65 o
   1   3  20      915.85      892.27      8.98 o
   2   3  20       48.74       52.38      2.30 o
   3   3  20      214.07      223.02      3.45 o
  -3   4  20     1020.56      951.65     10.88 o
  -2   4  20      225.90      217.83      3.37 o
  -1   4  20       87.83       91.34      2.03 o
   0   4  20       55.53       73.78      1.66 o
   1   4  20       88.35       89.08      1.61 o
   2   4  20      225.01      220.15      3.08 o
   3   4  20     1015.64     1007.08     13.99 o
   4   4  20     3239.29     3200.85     51.39 o
  -4   5  20       44.91       49.30      4.35 o
  -3   5  20      112.84      105.49      4.43 o
  -2   5  20        3.87        5.79      1.22 o
  -1   5  20       13.92       13.55      1.46 o
   0   5  20        1.01        2.64      0.76 o
   1   5  20       13.84       13.73      1.35 o
   2   5  20        3.84        6.00      1.16 o
   3   5  20      112.69      116.17      4.03 o
   4   5  20       45.27       50.63      3.18 o
   5   5  20      151.86      147.98      4.84 o
  -5   6  20       58.63       61.04      2.91 o
  -4   6  20       20.60       21.57      2.13 o
  -3   6  20      100.11       97.48      4.34 o
  -2   6  20      344.05      318.84      6.65 o
  -1   6  20      214.63      226.17      5.17 o
   0   6  20      242.39      253.86      6.20 o
   1   6  20      215.59      223.03      5.35 o
   2   6  20      344.15      333.84      7.01 o
   3   6  20      101.79      109.31      5.62 o
   4   6  20       20.82       21.75      2.63 o
   5   6  20       59.05       60.65      3.59 o
  -3   7  20      216.19      203.13     25.72 o
  -2   7  20      627.72      543.47     15.46 o
  -1   7  20        1.66        1.79      1.34 o
   0   7  20       95.11       75.86      3.30 o
   1   7  20        1.89        5.10      2.04 o
   2   7  20      625.55      621.08     12.50 o
   3   7  20      216.81      223.61      5.49 o
   0   1  21      652.93      561.42      5.57 o
   1   1  21     1636.54     1665.80      9.95 o
  -1   2  21       36.53       39.80      1.65 o
   0   2  21     1089.07     1208.01      9.31 o
   1   2  21       36.61       44.67      1.59 o
   2   2  21      322.27      347.81      5.47 o
  -2   3  21       89.21       85.02      2.27 o
  -1   3  21      584.53      629.26      9.57 o
   0   3  21        1.12        2.76      0.80 o
   1   3  21      588.05      620.11      7.24 o
   2   3  21       89.15       85.15      2.16 o
   3   3  21      635.74      642.46      5.90 o
  -3   4  21      284.68      292.61      7.47 o
  -2   4  21      590.65      598.90      6.11 o
  -1   4  21       52.10       53.05      1.59 o
   0   4  21       78.10       69.56      1.57 o
   1   4  21       52.05       56.10      1.34 o
   2   4  21      595.47      623.90      5.99 o
   3   4  21      285.07      297.17     11.23 o
   4   4  21     1181.27     1252.18     15.58 o
  -4   5  21      257.71      258.60      6.82 o
  -3   5  21      161.67      155.80      6.24 o
  -2   5  21      231.91      229.91      4.82 o
  -1   5  21      376.28      363.76      5.65 o
   0   5  21        5.15        6.23      0.93 o
   1   5  21      378.95      378.94      5.97 o
   2   5  21      231.81      246.88      4.90 o
   3   5  21      163.97      177.34      7.15 o
   4   5  21      255.45      256.52      5.50 o
   5   5  21      156.37      144.44      4.76 o
  -5   6  21        2.41        5.50      1.36 o
  -4   6  21       41.46       37.15      2.18 o
  -3   6  21      120.68      111.28      3.90 o
  -2   6  21      506.67      481.42      6.06 o
  -1   6  21       75.18       86.41      9.58 o
   0   6  21      451.51      460.78      8.28 o
   1   6  21       76.90       68.54      2.81 o
   2   6  21      503.71      504.44      7.29 o
   3   6  21      121.76      123.45      5.89 o
   4   6  21       41.99       46.06      3.55 o
   5   6  21        2.35        4.37      2.19 o
  -3   7  21       21.65       26.78      2.61 o
  -2   7  21      354.32      331.89      7.36 o
  -1   7  21       68.65       78.32      3.24 o
   0   7  21       23.80       37.67      2.31 o
   1   7  21       68.95       81.14      3.72 o
   2   7  21      350.83      346.35      8.99 o
   3   7  21       21.39       22.97      1.86 o
   0   1  22      614.04      672.83      5.49 o
   1   1  22     2441.31     2464.71      9.66 o
  -1   2  22      324.45      309.08      4.46 o
   0   2  22     2803.95     3116.26     18.86 o
   1   2  22      322.89      303.85      4.04 o
   2   2  22      355.14      347.36      5.07 o
  -2   3  22      192.88      169.90      2.53 o
  -1   3  22      141.73      146.80      4.03 o
   0   3  22        5.69       18.11      1.23 o
   1   3  22      139.89      147.59      3.62 o
   2   3  22      194.26      170.46      2.68 o
   3   3  22      285.25      275.69      3.69 o
  -3   4  22      879.29      896.65     10.65 o
  -2   4  22      209.07      222.93      3.77 o
  -1   4  22       93.77       95.32      2.13 o
   0   4  22      730.68      732.22      5.06 o
   1   4  22       93.44       99.34      1.79 o
   2   4  22      209.89      233.77      3.23 o
   3   4  22      883.10      934.10     11.01 o
   4   4  22     1014.91      998.39     17.90 o
  -4   5  22      127.95      126.25     10.81 o
  -3   5  22     1098.25     1023.50     16.18 o
  -2   5  22      668.45      664.66      8.22 o
  -1   5  22      457.20      442.36      6.26 o
   0   5  22      333.26      326.99      4.76 o
   1   5  22      461.89      452.22      6.20 o
   2   5  22      664.74      682.94     13.96 o
   3   5  22     1101.12     1117.58     14.07 o
   4   5  22      127.65      123.95      4.65 o
   5   5  22       31.59       39.35      4.03 o
  -5   6  22       13.96       17.40      1.95 o
  -4   6  22        7.21       11.27      1.34 o
  -3   6  22       23.36       28.18      2.94 o
  -2   6  22      268.24      280.90      8.23 o
  -1   6  22      124.81      105.22      4.15 o
   0   6  22       58.91       62.03      3.74 o
   1   6  22      124.55      112.86      3.53 o
   2   6  22      267.01      285.72      6.14 o
   3   6  22       22.78       26.92      1.96 o
   4   6  22        7.46       10.27      2.10 o
   5   6  22       14.12       16.33      1.93 o
  -3   7  22       11.67       11.30      1.75 o
  -2   7  22      124.01      148.82      4.99 o
  -1   7  22      116.43      102.81      3.64 o
   0   7  22       20.29       22.77      1.92 o
   1   7  22      115.28      122.51      4.45 o
   2   7  22      123.15      149.78      5.88 o
   3   7  22       10.64       10.78      1.35 o
   0   1  23       67.97      110.70      3.09 o
   1   1  23      100.00      111.61      5.21 o
  -1   2  23      200.10      254.45      4.13 o
   0   2  23       49.13       52.96      2.28 o
   1   2  23      204.49      263.92      3.85 o
   2   2  23      904.85      947.32      8.55 o
  -2   3  23      223.37      200.27      2.79 o
  -1   3  23      484.16      479.76      7.40 o
   0   3  23     1007.96      937.82      8.52 o
   1   3  23      486.05      466.80      6.96 o
   2   3  23      220.54      201.95      2.80 o
   3   3  23     1068.72     1087.99      8.24 o
  -3   4  23       39.20       47.06      3.14 o
  -2   4  23      670.91      610.39      6.70 o
  -1   4  23      261.48      252.36      3.47 o
   0   4  23      209.49      217.37      2.81 o
   1   4  23      260.80      254.63      3.03 o
   2   4  23      668.47      641.79      6.68 o
   3   4  23       38.91       43.26      2.98 o
   4   4  23       21.57       29.40      3.40 o
  -4   5  23      408.52      418.81      8.93 o
  -3   5  23       70.69       75.12      4.35 o
  -2   5  23      160.74      176.41      4.83 o
  -1   5  23      378.86      337.26      5.48 o
   0   5  23       16.45       15.09      1.34 o
   1   5  23      382.17      347.88      5.05 o
   2   5  23      160.91      174.97      4.14 o
   3   5  23       71.19       78.12      3.94 o
   4   5  23      410.38      423.06      8.76 o
   5   5  23      280.43      254.36      8.00 o
  -5   6  23       46.11       42.33      4.26 o
  -4   6  23       10.89        7.05      1.85 o
  -3   6  23        9.87       12.46      1.72 o
  -2   6  23      154.00      155.34      4.74 o
  -1   6  23       10.88       16.33      2.97 o
   0   6  23      170.40      136.82      5.08 o
   1   6  23       11.06       13.31      1.49 o
   2   6  23      155.30      161.05      4.04 o
   3   6  23        9.64       11.93      1.39 o
   4   6  23       11.10        8.69      1.80 o
   5   6  23       46.93       45.39      3.99 o
  -3   7  23        1.48       20.41     14.60 o
  -2   7  23      157.10      147.48      3.94 o
  -1   7  23      163.85      137.92      7.90 o
   0   7  23       52.32       58.52      2.82 o
   1   7  23      165.73      145.30     19.31 o
   2   7  23      156.02      150.60      5.79 o
   3   7  23        1.59        5.96      1.61 o
   0   0  24     1179.48     1257.77     17.30 o
   0   1  24     2116.20     2102.72      9.47 o
   1   1  24     3623.57     3789.01     19.23 o
  -1   2  24     1042.61     1104.68      9.92 o
   0   2  24      152.51      157.60      3.46 o
   1   2  24     1036.37     1127.61      8.14 o
   2   2  24        5.01        5.29      0.83 o
  -2   3  24      296.06      264.74      3.25 o
  -1   3  24       89.05       90.29      2.03 o
   0   3  24       43.81       38.38      1.80 o
   1   3  24       90.08       89.16      2.22 o
   2   3  24      297.68      269.98      3.29 o
   3   3  24      164.77      162.45      2.76 o
  -3   4  24     1147.91     1054.39     11.70 o
  -2   4  24      782.76      731.30      8.58 o
  -1   4  24      210.20      202.59      3.15 o
   0   4  24      664.22      651.12      4.90 o
   1   4  24      213.25      213.72      2.81 o
   2   4  24      788.22      774.06      8.13 o
   3   4  24     1143.24     1089.82     12.03 o
   4   4  24      349.58      345.63      8.14 o
  -4   5  24      261.22      250.90     11.11 o
  -3   5  24      659.36      619.17     10.59 o
  -2   5  24      780.75      750.82     11.44 o
  -1   5  24      506.95      505.69      6.73 o
   0   5  24       15.95       18.63      1.29 o
   1   5  24      507.92      519.74      6.19 o
   2   5  24      782.60      799.33      9.96 o
   3   5  24      661.50      677.17      9.49 o
   4   5  24      257.02      243.76      6.37 o
   5   5  24        3.35        6.31      1.26 o
  -4   6  24       82.26       82.08      3.07 o
  -3   6  24       13.83       13.31      1.90 o
  -2   6  24      297.12      269.12      6.16 o
  -1   6  24       31.04       35.90      2.18 o
   0   6  24      205.35      214.65      4.98 o
   1   6  24       31.01       38.49      2.19 o
   2   6  24      298.95      284.43      6.02 o
   3   6  24       13.67       15.35      1.43 o
   4   6  24       81.77       83.88      4.51 o
  -3   7  24      328.86      279.40     14.10 o
  -2   7  24      254.93      235.85      7.21 o
  -1   7  24       38.34       48.68      3.38 o
   0   7  24      251.41      206.83     16.23 o
   1   7  24       38.47       47.24      3.44 o
   2   7  24      257.02      235.53     23.18 o
   3   7  24      327.30      352.21     12.50 o
   0   1  25      169.71      192.09      3.45 o
   1   1  25     4023.70     4063.67     21.86 o
  -1   2  25     1042.96     1063.39     12.04 o
   0   2  25      565.54      612.54      5.88 o
   1   2  25     1036.90     1074.20      8.09 o
   2   2  25      178.38      165.26      3.69 o
  -2   3  25       81.75       90.61      1.94 o
  -1   3  25       99.61      104.36      2.09 o
   0   3  25      203.82      210.13      3.06 o
   1   3  25       99.92      106.85      2.15 o
   2   3  25       82.32       89.80      1.94 o
   3   3  25      447.48      458.11      4.87 o
  -3   4  25      105.25      105.93      3.90 o
  -2   4  25      246.30      248.23      4.84 o
  -1   4  25       13.92       12.33      0.88 o
   0   4  25      247.05      248.24      3.06 o
   1   4  25       13.94       13.87      0.82 o
   2   4  25      245.58      261.90      4.11 o
   3   4  25      104.27      105.66      4.37 o
   4   4  25       71.09       62.31      4.40 o
  -4   5  25      496.28      499.52     12.82 o
  -3   5  25      164.27      154.01      5.44 o
  -2   5  25      102.66      107.89      4.69 o
  -1   5  25      348.26      311.76      5.32 o
   0   5  25        3.72        3.04      0.73 o
   1   5  25      343.89      317.31      4.89 o
   2   5  25      102.97      110.77      2.86 o
   3   5  25      164.52      170.08      4.89 o
   4   5  25      494.10      504.93      9.06 o
   5   5  25      101.12       78.83      2.78 o
  -4   6  25       91.62       76.75      2.93 o
  -3   6  25      221.29      190.71      6.60 o
  -2   6  25      130.59      142.14      3.95 o
  -1   6  25       35.15       28.18      1.86 o
   0   6  25       86.94       75.66      3.05 o
   1   6  25       36.05       29.33      1.91 o
   2   6  25      130.20      149.80      4.42 o
   3   6  25      220.11      213.82      4.54 o
   4   6  25       90.18       75.87      4.21 o
  -3   7  25       25.27       32.01      3.22 o
  -2   7  25      249.46      223.78     12.60 o
  -1   7  25      321.12      288.86      8.43 o
   0   7  25        8.09       15.69      8.03 o
   1   7  25      321.76      288.73      8.98 o
   2   7  25      253.07      235.43     32.92 o
   3   7  25       24.42       27.47      3.54 o
   0   1  26     5281.24     5238.82     18.70 o
   1   1  26      447.78      461.88      5.27 o
  -1   2  26      451.22      444.49      5.74 o
   0   2  26     4226.58     4452.04     28.44 o
   1   2  26      453.16      453.34      5.33 o
   2   2  26        0.36        1.62      0.58 o
  -2   3  26      200.22      204.29      2.94 o
  -1   3  26      222.17      201.83      2.95 o
   0   3  26      160.45      169.96      2.66 o
   1   3  26      223.50      202.60      2.67 o
   2   3  26      201.49      211.09      3.00 o
   3   3  26        0.27        4.55      0.81 o
  -3   4  26      301.17      280.25      5.45 o
  -2   4  26       38.57       44.66      2.45 o
  -1   4  26       88.56       86.42      2.25 o
   0   4  26       99.83      104.75      2.03 o
   1   4  26       88.58       87.97      1.85 o
   2   4  26       38.72       48.77      1.86 o
   3   4  26      302.45      286.70      5.66 o
   4   4  26      313.74      325.56      6.76 o
  -4   5  26       50.02       51.62      3.97 o
  -3   5  26      253.88      264.51     10.66 o
  -2   5  26      313.55      305.08      6.61 o
  -1   5  26      113.25      108.70      2.95 o
   0   5  26       40.35       38.84      1.66 o
   1   5  26      112.36      112.14      2.98 o
   2   5  26      311.65      322.86      4.80 o
   3   5  26      253.63      263.75      4.91 o
   4   5  26       50.59       54.32      2.43 o
   5   5  26       31.31       33.13      1.87 o
  -4   6  26        9.53        9.37      1.36 o
  -3   6  26       67.93       54.64      2.71 o
  -2   6  26       50.44       51.27      2.81 o
  -1   6  26       15.28       17.45      2.16 o
   0   6  26       77.63       63.14      2.82 o
   1   6  26       14.76       13.76      1.59 o
   2   6  26       50.42       54.29      2.76 o
   3   6  26       67.43       59.33      2.45 o
   4   6  26        9.72        8.83      1.65 o
  -3   7  26      105.58       83.93      4.26 o
  -2   7  26        6.44       16.62      2.84 o
  -1   7  26      600.26      552.38     11.34 o
   0   7  26       77.81       64.03      3.78 o
   1   7  26      597.78      562.61     10.91 o
   2   7  26        6.60       18.30      7.81 o
   0   1  27     6465.28     6877.10     23.64 o
   1   1  27     1339.04     1425.13      9.44 o
  -1   2  27      500.51      486.18      9.30 o
   0   2  27      913.81      988.70      9.42 o
   1   2  27      498.13      501.46      5.71 o
   2   2  27       61.90       63.25      1.66 o
  -2   3  27      309.18      311.20      3.94 o
  -1   3  27      122.23      118.96      2.34 o
   0   3  27      838.96      819.44      5.96 o
   1   3  27      122.47      120.44      2.00 o
   2   3  27      311.98      316.93      3.94 o
   3   3  27     1240.34     1257.61      8.86 o
  -3   4  27     1394.60     1377.22     12.15 o
  -2   4  27      533.82      491.52      7.02 o
  -1   4  27       49.01       55.23      1.86 o
   0   4  27      153.69      151.97      2.57 o
   1   4  27       48.37       56.06      1.83 o
   2   4  27      532.68      521.07      6.48 o
   3   4  27     1394.58     1401.69     18.94 o
   4   4  27      115.16      112.12      4.01 o
  -4   5  27        6.02       10.82      2.56 o
  -3   5  27     1075.45     1014.68     13.58 o
  -2   5  27      312.84      309.09      6.67 o
  -1   5  27      211.38      202.48      4.32 o
   0   5  27       25.33       15.00      1.11 o
   1   5  27      213.61      213.04      4.33 o
   2   5  27      311.64      329.92      6.73 o
   3   5  27     1077.54     1082.33      9.82 o
   4   5  27        6.01        8.96      1.83 o
   5   5  27      130.15      114.52      4.05 o
  -4   6  27       45.41       32.80      1.90 o
  -3   6  27        9.49       11.81      1.67 o
  -2   6  27      364.47      323.18      6.55 o
  -1   6  27      117.83      120.63      3.60 o
   0   6  27       41.54       39.31      2.50 o
   1   6  27      116.32      125.12      4.64 o
   2   6  27      363.57      346.77      6.55 o
   3   6  27        9.56       14.37      1.33 o
   4   6  27       47.02       41.12      3.07 o
  -2   7  27      233.74      210.74     12.67 o
  -1   7  27       96.08      100.32      3.87 o
   0   7  27       17.32       19.79      2.22 o
   1   7  27       96.36       98.50      3.71 o
   2   7  27      233.02      252.55      7.52 o
   0   0  28     6329.68     6389.69     39.86 o
   0   1  28      171.51      207.98      3.59 o
   1   1  28      420.26      457.54      5.45 o
  -1   2  28       61.89       61.52      2.80 o
   0   2  28      307.54      299.36      4.37 o
   1   2  28       59.49       65.04      2.16 o
   2   2  28      188.43      202.59      3.00 o
  -2   3  28      318.81      308.85      4.24 o
  -1   3  28      843.01      834.06      6.22 o
   0   3  28       23.75       18.43      1.02 o
   1   3  28      844.35      830.91      5.28 o
   2   3  28      315.97      314.64      4.24 o
   3   3  28      345.93      336.10      4.99 o
  -3   4  28      839.59      875.54      9.73 o
  -2   4  28       39.60       43.03      3.08 o
  -1   4  28       27.22       19.07      1.26 o
   0   4  28       14.22        6.03      0.84 o
   1   4  28       26.58       17.09      1.17 o
   2   4  28       40.63       49.77      3.21 o
   3   4  28      849.47      911.42     18.02 o
   4   4  28        6.59        7.69      1.48 o
  -4   5  28      699.03      657.14     17.66 o
  -3   5  28      142.29      136.58      5.16 o
  -2   5  28       38.39       33.15      2.42 o
  -1   5  28       45.37       41.94      2.07 o
   0   5  28        0.73        1.73      0.69 o
   1   5  28       44.49       44.49      1.96 o
   2   5  28       38.43       34.94      1.84 o
   3   5  28      141.70      141.08      3.64 o
   4   5  28      696.56      654.36      8.96 o
   5   5  28       41.67       39.39      1.99 o
  -4   6  28       14.07       12.50      1.10 o
  -3   6  28      122.98      114.39      3.31 o
  -2   6  28        1.84        5.29      2.11 o
  -1   6  28      320.29      269.35      6.61 o
   0   6  28        0.89        0.80      1.03 o
   1   6  28      317.33      273.16      6.71 o
   2   6  28        1.87        6.61      1.46 o
   3   6  28      122.31      123.99      3.42 o
   4   6  28       13.79       13.91      1.43 o
  -2   7  28      275.55      250.00     12.76 o
  -1   7  28        6.93        6.37      1.29 o
   0   7  28       13.95       11.76      1.82 o
   1   7  28        7.39        7.95      1.11 o
   2   7  28      277.74      291.42      7.88 o
   0   1  29      118.37      154.37      3.12 o
   1   1  29       11.27       11.88      1.21 o
  -1   2  29     1146.26     1205.92      7.60 o
   0   2  29     2276.45     2242.98     12.34 o
   1   2  29     1142.09     1196.51      6.43 o
   2   2  29      137.42      130.23      2.45 o
  -2   3  29       12.76       10.31      0.93 o
  -1   3  29      121.78      125.75      2.47 o
   0   3  29      815.67      844.16      5.96 o
   1   3  29      119.94      125.22      2.09 o
   2   3  29       12.99        9.21      0.82 o
   3   3  29     1272.20     1267.35      9.76 o
  -3   4  29     1833.42     1772.62     13.95 o
  -2   4  29     1183.36     1116.53     10.86 o
  -1   4  29       63.02       63.52      2.16 o
   0   4  29      238.74      264.43      4.03 o
   1   4  29       63.58       67.05      2.21 o
   2   4  29     1178.69     1184.68     12.19 o
   3   4  29     1835.54     1823.44     16.11 o
   4   4  29      150.47      143.40      4.49 o
  -4   5  29       88.20       94.75      4.06 o
  -3   5  29      322.19      329.92      7.67 o
  -2   5  29      189.77      175.92      5.05 o
  -1   5  29       24.51       17.25      1.42 o
   0   5  29       11.13        7.00      0.99 o
   1   5  29       25.87       21.39      1.40 o
   2   5  29      187.25      189.19      3.98 o
   3   5  29      325.20      344.92      5.54 o
   4   5  29       89.83       93.23      2.74 o
   5   5  29      167.00      145.18      4.21 o
  -4   6  29       42.32       42.51      1.79 o
  -3   6  29      181.19      165.40      4.42 o
  -2   6  29      368.13      341.00      6.55 o
  -1   6  29      275.69      248.54      6.98 o
   0   6  29       17.32       14.79      1.74 o
   1   6  29      276.92      271.93      5.78 o
   2   6  29      370.09      368.80      8.99 o
   3   6  29      181.57      178.73      4.04 o
   4   6  29       42.60       42.57      2.48 o
  -2   7  29       85.88       79.90      3.13 o
  -1   7  29       69.82       55.69      4.61 o
   0   7  29       87.22       62.90      8.38 o
   1   7  29       68.92       58.94      2.75 o
   2   7  29       87.03       79.05      8.57 o
   0   1  30      914.68      982.63      8.02 o
   1   1  30     2028.32     2098.45     12.28 o
  -1   2  30      385.86      386.85      4.37 o
   0   2  30      189.31      189.18      2.94 o
   1   2  30      389.79      393.06      3.57 o
   2   2  30      247.14      233.31      3.34 o
  -2   3  30      204.27      205.66      3.82 o
  -1   3  30      104.34      114.80      2.39 o
   0   3  30      109.22      107.88      2.19 o
   1   3  30      105.48      117.95      2.13 o
   2   3  30      203.88      206.53      3.35 o
   3   3  30     3323.35     3347.39     16.76 o
  -3   4  30       75.36       81.82      4.09 o
  -2   4  30      211.09      202.02      4.68 o
  -1   4  30      176.47      154.16      3.66 o
   0   4  30      134.69      146.05      3.04 o
   1   4  30      177.24      159.04      3.39 o
   2   4  30      209.46      215.96      4.73 o
   3   4  30       76.39       83.50      4.25 o
   4   4  30       72.44       80.80      3.45 o
  -4   5  30        9.38       12.68      2.33 o
  -3   5  30      106.13      113.82      6.12 o
  -2   5  30      119.75      103.65      3.90 o
  -1   5  30      132.64      121.25      3.42 o
   0   5  30      370.04      324.05      5.01 o
   1   5  30      129.52      125.93      3.11 o
   2   5  30      119.57      109.10      3.40 o
   3   5  30      103.77      115.42      3.26 o
   4   5  30        9.84       14.28      1.21 o
   5   5  30        0.85        2.95      0.80 o
  -4   6  30        4.61        3.92      0.72 o
  -3   6  30      217.61      197.47      4.71 o
  -2   6  30       53.18       46.02      2.26 o
  -1   6  30       19.68       28.20      1.68 o
   0   6  30      440.64      406.27      7.43 o
   1   6  30       19.32       28.08      2.01 o
   2   6  30       52.85       53.57      2.58 o
   3   6  30      215.06      213.90      4.53 o
   4   6  30        4.66        4.29      1.75 o
  -2   7  30       70.13       59.26      3.38 o
  -1   7  30       50.20       47.89      2.54 o
   0   7  30       34.49       40.62      3.86 o
   1   7  30       50.12       52.01      3.06 o
   2   7  30       70.35       62.86      5.16 o
   0   1  31      204.63      241.96      4.05 o
   1   1  31      245.58      246.92      6.59 o
  -1   2  31     1164.80     1171.31      7.35 o
   0   2  31       45.88       48.93      1.43 o
   1   2  31     1173.63     1169.13      5.74 o
   2   2  31      870.73      899.72      6.64 o
  -2   3  31     1028.19     1010.03      8.54 o
  -1   3  31      161.66      160.83      2.86 o
   0   3  31      359.15      341.10      3.90 o
   1   3  31      164.57      165.12      2.61 o
   2   3  31     1031.56     1017.68      8.49 o
   3   3  31       56.19       57.69      3.93 o
  -3   4  31      427.36      401.64      6.65 o
  -2   4  31      337.52      317.17      5.90 o
  -1   4  31      260.92      247.84      4.66 o
   0   4  31      121.43      100.21      2.60 o
   1   4  31      259.71      250.54      4.28 o
   2   4  31      339.02      334.97      5.91 o
   3   4  31      429.80      416.52      5.75 o
   4   4  31      147.74      142.36      4.47 o
  -4   5  31      119.26      105.41      5.93 o
  -3   5  31      287.42      273.00      6.15 o
  -2   5  31       43.48       38.25      2.46 o
  -1   5  31      284.82      264.35      5.53 o
   0   5  31       78.32       56.83      2.20 o
   1   5  31      285.65      274.20      4.56 o
   2   5  31       44.31       44.66      2.24 o
   3   5  31      289.29      295.16      5.09 o
   4   5  31      119.61      108.84      2.87 o
   5   5  31       50.09       41.10      1.91 o
  -4   6  31       22.47       23.03      2.40 o
  -3   6  31       46.34       46.13      2.09 o
  -2   6  31       26.37       26.65      1.78 o
  -1   6  31      152.78      133.20      3.45 o
   0   6  31       18.05       18.74      1.82 o
   1   6  31      153.00      141.67      4.77 o
   2   6  31       26.40       27.15      2.03 o
   3   6  31       47.06       49.53      2.12 o
  -2   7  31        2.26        2.72      1.68 o
  -1   7  31       35.88       32.69      2.07 o
   0   7  31       74.55       56.78      4.43 o
   1   7  31       35.58       33.17      2.37 o
   0   0  32     1043.13     1067.36     14.78 o
   0   1  32      368.92      399.41      5.30 o
   1   1  32      361.58      335.11      4.31 o
  -1   2  32      304.70      291.45      3.29 o
   0   2  32      730.99      712.20      4.80 o
   1   2  32      301.35      288.38      3.03 o
   2   2  32      660.61      667.43      6.28 o
  -2   3  32      240.22      252.25      4.33 o
  -1   3  32      107.73      111.47      2.44 o
   0   3  32        4.54       12.88      0.87 o
   1   3  32      107.91      112.14      2.18 o
   2   3  32      240.49      252.91      4.69 o
   3   3  32      374.19      370.72      5.92 o
  -3   4  32      219.10      225.14      4.98 o
  -2   4  32      680.29      658.74      9.64 o
  -1   4  32       15.70       18.81      1.44 o
   0   4  32     1178.00     1068.65      8.39 o
   1   4  32       15.59       18.49      1.29 o
   2   4  32      680.48      693.60      7.88 o
   3   4  32      224.04      237.03      4.37 o
   4   4  32      347.03      325.96      6.67 o
  -4   5  32      119.15       91.68      3.81 o
  -3   5  32      152.69      127.41      4.20 o
  -2   5  32       26.74       26.36      2.11 o
  -1   5  32      549.76      514.89      7.75 o
   0   5  32        7.69       13.76      1.21 o
   1   5  32      551.05      524.73      6.97 o
   2   5  32       27.17       27.06      2.17 o
   3   5  32      152.74      135.29      3.47 o
   4   5  32      120.17       97.25      2.70 o
   5   5  32      239.08      246.32     12.30 o
  -4   6  32       22.40       23.95      2.21 o
  -3   6  32       81.70       62.34      2.35 o
  -2   6  32      273.75      266.65      5.65 o
  -1   6  32       50.59       51.10      2.12 o
   0   6  32        3.55        4.31      0.91 o
   1   6  32       51.05       56.02      3.04 o
   2   6  32      277.31      288.46      6.91 o
   3   6  32       82.55       65.00      2.36 o
  -1   7  32       33.53       29.59      2.48 o
   0   7  32       36.50       37.10      3.45 o
   1   7  32       32.76       28.01      4.08 o
   0   1  33        2.49       15.04      1.39 o
   1   1  33      179.67      194.03      2.76 o
  -1   2  33      905.32      873.39      5.79 o
   0   2  33     1162.96     1172.27      6.30 o
   1   2  33      908.20      874.39      5.38 o
   2   2  33      646.92      624.88      6.16 o
  -2   3  33       12.68       14.99      1.38 o
  -1   3  33      173.70      176.04      3.26 o
   0   3  33       39.47       36.76      1.44 o
   1   3  33      174.55      175.94      2.88 o
   2   3  33       13.66       13.92      1.34 o
   3   3  33      237.08      241.91      4.83 o
  -3   4  33      168.03      162.16      4.79 o
  -2   4  33       88.17       81.42      3.52 o
  -1   4  33       79.12       70.27      2.59 o
   0   4  33      130.32      142.47      3.15 o
   1   4  33       78.74       72.94      2.39 o
   2   4  33       88.29       80.38      2.81 o
   3   4  33      167.96      166.42      4.00 o
   4   4  33      306.27      306.73      5.63 o
  -4   5  33      148.16      127.74      4.32 o
  -3   5  33      100.90       96.66      3.62 o
  -2   5  33       32.02       33.99      2.33 o
  -1   5  33       22.72       24.47      1.91 o
   0   5  33        2.56        0.69      0.85 o
   1   5  33       22.55       24.89      1.71 o
   2   5  33       30.89       34.23      2.38 o
   3   5  33      100.55      102.19      3.30 o
   4   5  33      148.25      133.25      3.39 o
   5   5  33      107.94      106.61      6.34 o
  -3   6  33       71.83       57.18      2.49 o
  -2   6  33      124.92      115.41      3.33 o
  -1   6  33      211.74      191.64      4.35 o
   0   6  33       17.81        9.35      1.03 o
   1   6  33      210.90      209.75      9.50 o
   2   6  33      124.51      124.72      4.56 o
   3   6  33       71.62       63.86      3.05 o
  -1   7  33       24.98       24.06      2.19 o
   0   7  33        0.10        0.14      0.96 o
   1   7  33       25.36       22.89      2.21 o
   0   1  34     2479.40     2600.12     16.72 o
   1   1  34        6.33       10.29      0.80 o
  -1   2  34     1816.25     1795.00      8.51 o
   0   2  34     1101.87     1134.93      6.31 o
   1   2  34     1818.02     1803.74      8.21 o
   2   2  34       52.86       57.00      1.95 o
  -2   3  34      242.56      238.32      4.71 o
  -1   3  34      213.46      231.05      3.76 o
   0   3  34       84.07       73.78      2.10 o
   1   3  34      215.61      234.77      4.12 o
   2   3  34      242.32      242.46      4.71 o
   3   3  34      278.63      276.71      5.25 o
  -3   4  34       68.71       63.86      3.09 o
  -2   4  34      338.49      334.04      6.97 o
  -1   4  34       45.71       43.52      2.09 o
   0   4  34      654.92      638.55      7.03 o
   1   4  34       44.84       40.96      1.86 o
   2   4  34      337.23      344.76      5.62 o
   3   4  34       68.05       63.90      2.58 o
   4   4  34        8.95        7.25      1.31 o
  -4   5  34       71.89       72.51      2.56 o
  -3   5  34       80.44       75.14      3.18 o
  -2   5  34       33.28       32.99      2.32 o
  -1   5  34       18.28       22.24      1.83 o
   0   5  34       11.43        6.68      1.14 o
   1   5  34       18.33       22.73      1.65 o
   2   5  34       32.95       35.54      2.42 o
   3   5  34       80.42       77.20      2.87 o
   4   5  34       72.34       74.69      2.50 o
  -3   6  34       61.57       44.60      2.18 o
  -2   6  34       75.49       67.22      2.30 o
  -1   6  34       95.82       85.44      2.61 o
   0   6  34        0.23        0.70      0.64 o
   1   6  34       93.84       87.11      3.92 o
   2   6  34       74.65       74.48      3.52 o
   3   6  34       61.38       48.44      2.67 o
   0   7  34       17.97       12.59      1.72 o
   0   1  35      933.31      983.82      7.56 o
   1   1  35      329.06      340.02      3.61 o
  -1   2  35      577.57      567.25      5.19 o
   0   2  35      220.72      231.19      2.89 o
   1   2  35      573.19      560.90      4.61 o
   2   2  35       28.95       36.39      1.93 o
  -2   3  35      218.83      228.63      4.65 o
  -1   3  35      517.70      508.31      5.64 o
   0   3  35        0.59        1.77      0.54 o
   1   3  35      514.69      510.38      6.13 o
   2   3  35      218.39      231.32      4.66 o
   3   3  35     1654.28     1665.62     12.88 o
  -3   4  35      137.11      137.82      4.46 o
  -2   4  35      315.69      305.57      6.72 o
  -1   4  35       85.27       67.73      2.39 o
   0   4  35      151.77      150.38      3.48 o
   1   4  35       84.99       67.87      2.22 o
   2   4  35      317.87      322.50      5.47 o
   3   4  35      136.98      142.88      3.75 o
   4   4  35        1.89        3.49      1.08 o
  -4   5  35       30.13       28.21      1.84 o
  -3   5  35       69.10       67.69      3.52 o
  -2   5  35       20.46       22.32      2.03 o
  -1   5  35      258.41      250.49      4.88 o
   0   5  35      129.70      132.78      3.58 o
   1   5  35      253.51      246.87      4.78 o
   2   5  35       21.34       27.02      1.91 o
   3   5  35       67.58       73.29      3.07 o
   4   5  35       30.29       30.72      1.62 o
  -3   6  35       86.02       86.73      3.92 o
  -2   6  35       39.87       37.88      1.73 o
  -1   6  35      122.28      103.98      2.97 o
   0   6  35        4.60        1.45      0.75 o
   1   6  35      121.15      107.51      3.64 o
   2   6  35       39.72       41.18      2.65 o
   3   6  35       87.51       98.65      3.64 o
   0   0  36      508.68      463.97      6.83 o
   0   1  36      106.28      115.25      2.15 o
   1   1  36        1.81        4.71      0.95 o
  -1   2  36      600.51      580.45      5.64 o
   0   2  36        1.22        2.59      0.48 o
   1   2  36      597.47      572.55      4.61 o
   2   2  36     1616.12     1571.63     11.81 o
  -2   3  36      737.12      730.11      8.35 o
  -1   3  36       62.10       64.54      2.10 o
   0   3  36        3.12        2.90      0.57 o
   1   3  36       62.39       67.66      2.33 o
   2   3  36      742.79      739.89      7.56 o
   3   3  36      165.95      195.04      4.45 o
  -3   4  36      481.07      489.14      8.22 o
  -2   4  36      172.27      176.06      4.63 o
  -1   4  36       15.27       13.29      1.20 o
   0   4  36       84.00       82.86      2.61 o
   1   4  36       14.42       15.53      1.20 o
   2   4  36      173.56      181.25      4.18 o
   3   4  36      479.04      501.89      6.86 o
   4   4  36      220.39      207.25      5.06 o
  -4   5  36       90.04       82.14      3.12 o
  -3   5  36       46.16       42.42      2.81 o
  -2   5  36      101.99      106.50      3.98 o
  -1   5  36      278.85      258.08      4.95 o
   0   5  36      150.63      155.96      3.88 o
   1   5  36      280.02      268.08      4.64 o
   2   5  36      102.21      114.03      3.63 o
   3   5  36       46.59       44.68      2.42 o
   4   5  36       90.59       88.08      3.82 o
  -3   6  36       57.04       51.60      2.23 o
  -2   6  36      105.11       91.87      2.56 o
  -1   6  36       21.59       25.19      1.46 o
   0   6  36       52.80       37.13      1.79 o
   1   6  36       22.23       25.36      1.84 o
   2   6  36      104.44      103.30      3.98 o
   3   6  36       56.22       59.61      2.80 o
   0   1  37       27.32       34.16      1.24 o
   1   1  37       13.58       16.69      1.00 o
  -1   2  37      134.11      134.12      2.71 o
   0   2  37        3.80        1.32      0.47 o
   1   2  37      136.61      133.44      2.50 o
   2   2  37       31.63       46.90      3.83 o
  -2   3  37      160.49      157.86      3.99 o
  -1   3  37      349.57      321.55      4.59 o
   0   3  37       81.32       71.51      2.06 o
   1   3  37      345.07      317.00      4.96 o
   2   3  37      158.96      160.87      3.60 o
   3   3  37       19.86       21.91      1.71 o
  -3   4  37      155.83      153.10      4.17 o
  -2   4  37      686.69      663.66      8.85 o
  -1   4  37       19.47       22.51      1.39 o
   0   4  37        5.05        8.68      1.04 o
   1   4  37       19.10       23.04      1.41 o
   2   4  37      689.02      684.00      7.36 o
   3   4  37      157.95      160.07      3.91 o
   4   4  37      165.98      166.69      4.52 o
  -4   5  37       19.39       17.41      1.43 o
  -3   5  37       14.83       16.08      1.83 o
  -2   5  37      645.14      625.32      8.31 o
  -1   5  37      283.03      257.12      4.53 o
   0   5  37      111.24      131.15      3.32 o
   1   5  37      282.93      258.33      4.53 o
   2   5  37      648.04      648.28      8.86 o
   3   5  37       15.44       16.04      1.53 o
   4   5  37       19.17       17.25      1.35 o
  -3   6  37       54.77       45.36      2.40 o
  -2   6  37      197.39      171.52      4.24 o
  -1   6  37       24.34       23.82      1.40 o
   0   6  37       14.18       11.28      1.07 o
   1   6  37       23.94       25.26      1.83 o
   2   6  37      197.05      183.88      5.21 o
   3   6  37       54.96       50.01      3.05 o
   0   1  38      178.02      186.97      2.71 o
   1   1  38      428.94      427.35      4.43 o
  -1   2  38      147.59      147.74      3.51 o
   0   2  38       11.72       11.37      0.80 o
   1   2  38      148.35      152.80      2.86 o
   2   2  38     2266.29     2266.05     14.62 o
  -2   3  38      322.53      311.79      5.59 o
  -1   3  38      569.89      539.34      5.97 o
   0   3  38        5.11       11.35      0.93 o
   1   3  38      569.32      540.88      6.53 o
   2   3  38      324.42      317.86      5.41 o
   3   3  38      280.86      262.85      5.17 o
  -3   4  38       26.15       27.77      1.88 o
  -2   4  38      262.41      271.88      6.10 o
  -1   4  38      187.73      166.39      3.46 o
   0   4  38      629.15      577.02      6.41 o
   1   4  38      188.00      170.87      3.49 o
   2   4  38      261.77      275.35      4.69 o
   3   4  38       26.79       28.73      1.78 o
   4   4  38       40.47       37.35      2.23 o
  -4   5  38       72.25       63.95      2.48 o
  -3   5  38       11.46       10.80      1.33 o
  -2   5  38      116.58      121.54      3.72 o
  -1   5  38      177.50      166.15      3.62 o
   0   5  38     1139.38     1077.07      9.24 o
   1   5  38      180.47      182.66      4.14 o
   2   5  38      115.94      127.99      3.78 o
   3   5  38       11.68        9.33      1.22 o
   4   5  38       72.90       65.74      2.83 o
  -2   6  38      156.38      153.89      3.52 o
  -1   6  38      158.77      144.55      3.50 o
   0   6  38       10.12        7.19      0.90 o
   1   6  38      157.65      151.04      4.10 o
   2   6  38      155.88      165.47      4.86 o
   0   1  39     1101.23     1096.72      6.34 o
   1   1  39       37.47       44.28      1.43 o
  -1   2  39      498.89      504.44      5.99 o
   0   2  39       20.34       15.72      0.96 o
   1   2  39      499.40      510.23      5.26 o
   2   2  39        9.83       27.38      2.06 o
  -2   3  39      719.96      714.60      8.49 o
  -1   3  39      899.99      922.19      9.18 o
   0   3  39        0.15        0.36      0.58 o
   1   3  39      900.15      927.92      8.61 o
   2   3  39      723.95      708.90      8.13 o
   3   3  39        5.97        6.81      1.20 o
  -3   4  39       16.50       14.59      1.42 o
  -2   4  39      370.68      360.93      6.53 o
  -1   4  39      291.19      293.29      4.57 o
   0   4  39       88.30      104.82      2.82 o
   1   4  39      291.61      301.67      4.63 o
   2   4  39      373.13      376.01      5.46 o
   3   4  39       16.28       17.36      1.33 o
   4   4  39      183.90      178.43      4.51 o
  -4   5  39        5.26        3.92      0.76 o
  -3   5  39       37.22       39.58      2.25 o
  -2   5  39      301.37      295.28      5.08 o
  -1   5  39       21.55       19.83      1.40 o
   0   5  39      502.06      487.10      5.75 o
   1   5  39       21.26       19.74      1.74 o
   2   5  39      301.65      308.51      5.68 o
   3   5  39       37.14       38.64      2.16 o
   4   5  39        5.88        3.65      1.09 o
  -2   6  39       91.20       90.89      2.98 o
  -1   6  39       35.39       32.33      1.54 o
   0   6  39        3.62        3.60      0.72 o
   1   6  39       34.16       33.97      2.36 o
   2   6  39       91.40       99.46      3.72 o
   0   0  40       65.91       67.05      2.97 o
   0   1  40        2.42       11.39      1.00 o
   1   1  40      157.03      169.58      3.24 o
  -1   2  40      169.44      176.69      3.36 o
   0   2  40      209.53      230.22      3.93 o
   1   2  40      170.05      177.80      3.17 o
   2   2  40     1707.28     1660.21     13.85 o
  -2   3  40      930.57      909.88     10.66 o
  -1   3  40      120.92      134.34      3.61 o
   0   3  40       22.24       31.08      1.45 o
   1   3  40      122.69      137.94      3.41 o
   2   3  40      935.64      913.17      9.24 o
   3   3  40        5.14        9.27      1.42 o
  -3   4  40       90.48       88.73      3.17 o
  -2   4  40      101.82      100.97      3.53 o
  -1   4  40      320.61      318.75      4.87 o
   0   4  40      746.24      727.24      7.21 o
   1   4  40      320.45      324.26      5.22 o
   2   4  40      100.46      101.58      3.22 o
   3   4  40       90.80       94.95      2.73 o
   4   4  40      130.17      135.21      3.89 o
  -4   5  40       27.96       19.13      1.22 o
  -3   5  40        2.46        3.33      0.92 o
  -2   5  40      256.92      244.43      4.58 o
  -1   5  40      155.39      139.65      3.28 o
   0   5  40       17.18       18.89      1.27 o
   1   5  40      155.20      143.80      3.63 o
   2   5  40      258.10      255.24      5.11 o
   3   5  40        2.45        3.67      0.89 o
   4   5  40       28.41       25.04      2.89 o
  -2   6  40      154.93      147.04      3.28 o
  -1   6  40       18.95       15.84      1.20 o
   0   6  40       91.92       77.54      2.59 o
   1   6  40       18.96       17.65      1.74 o
   2   6  40      156.70      165.78      4.64 o
   0   1  41      360.25      345.97      4.38 o
   1   1  41     1055.69     1079.64      7.78 o
  -1   2  41      775.65      795.44      7.17 o
   0   2  41      416.84      413.70      5.32 o
   1   2  41      777.32      799.10      6.73 o
   2   2  41      518.32      539.37      7.97 o
  -2   3  41       19.08       27.00      2.16 o
  -1   3  41      426.16      410.43      6.19 o
   0   3  41       99.33      107.77      2.63 o
   1   3  41      428.74      415.49      5.86 o
   2   3  41       19.25       27.76      1.87 o
   3   3  41      699.33      704.38      7.61 o
  -3   4  41        3.39        3.92      0.97 o
  -2   4  41      147.37      151.11      3.89 o
  -1   4  41      103.58       99.39      2.99 o
   0   4  41        5.23       12.32      1.22 o
   1   4  41      102.69       99.24      2.95 o
   2   4  41      148.19      154.43      3.87 o
   3   4  41        3.55        4.55      0.86 o
   4   4  41        1.54        1.98      0.85 o
  -3   5  41       32.75       34.80      2.05 o
  -2   5  41       84.76       84.00      2.68 o
  -1   5  41       59.15       64.53      2.25 o
   0   5  41       17.68       15.65      1.17 o
   1   5  41       58.44       64.67      2.45 o
   2   5  41       85.52       84.14      2.96 o
   3   5  41       32.34       37.19      2.42 o
  -2   6  41       80.60       70.04      5.34 o
  -1   6  41       44.15       42.46      1.81 o
   0   6  41        0.63        1.06      0.63 o
   1   6  41       43.61       45.20      2.58 o
   2   6  41       81.40       73.39      3.05 o
   0   1  42      142.11      145.70      2.91 o
   1   1  42        6.29       15.86      1.18 o
  -1   2  42      128.72      132.40      3.01 o
   0   2  42      279.14      294.39      4.57 o
   1   2  42      125.63      129.71      3.00 o
   2   2  42      263.52      257.29      4.87 o
  -2   3  42      199.62      195.04      4.99 o
  -1   3  42      144.55      152.50      3.88 o
   0   3  42      576.33      534.69      5.79 o
   1   3  42      145.54      154.80      3.62 o
   2   3  42      200.18      196.74      4.31 o
   3   3  42      882.95      865.56      8.38 o
  -3   4  42       28.51       32.22      1.75 o
  -2   4  42       89.67       81.53      2.88 o
  -1   4  42      137.58      128.80      3.36 o
   0   4  42       45.74       39.53      1.95 o
   1   4  42      137.66      127.40      3.30 o
   2   4  42       89.36       84.26      2.90 o
   3   4  42       28.66       30.48      1.60 o
   4   4  42       20.91       19.68      1.38 o
  -3   5  42       34.74       35.07      1.60 o
  -2   5  42       56.98       60.99      2.27 o
  -1   5  42       72.42       71.31      2.53 o
   0   5  42      154.48      127.30      2.86 o
   1   5  42       70.73       76.37      2.62 o
   2   5  42       57.00       62.98      2.54 o
   3   5  42       34.70       37.44      2.37 o
  -1   6  42        3.97        4.24      0.85 o
   0   6  42       24.78       21.60      1.37 o
   1   6  42        4.22        3.90      1.27 o
   0   1  43      119.76      122.21      2.57 o
   1   1  43      362.81      370.01      4.66 o
  -1   2  43      215.72      207.30      3.75 o
   0   2  43     1044.75     1102.66      8.88 o
   1   2  43      216.36      208.50      3.79 o
   2   2  43      384.89      388.64      5.37 o
  -2   3  43       82.61       76.45      3.23 o
  -1   3  43      145.06      150.14      3.84 o
   0   3  43        5.02        9.29      1.03 o
   1   3  43      143.74      149.49      3.57 o
   2   3  43       82.85       77.49      2.80 o
   3   3  43      130.22      164.52      3.72 o
  -3   4  43      276.70      264.06      4.64 o
  -2   4  43      273.61      274.67      5.12 o
  -1   4  43        9.01       10.63      1.24 o
   0   4  43      324.55      297.90      4.96 o
   1   4  43        8.86       12.48      1.28 o
   2   4  43      272.13      275.46      5.04 o
   3   4  43      275.01      269.52      4.67 o
   4   4  43       20.06       19.37      1.34 o
  -3   5  43       36.53       35.36      1.55 o
  -2   5  43      205.37      212.95      4.06 o
  -1   5  43      241.06      220.26      4.29 o
   0   5  43      290.98      278.54      4.46 o
   1   5  43      241.07      217.98      4.24 o
   2   5  43      203.39      211.41      4.43 o
   3   5  43       37.45       38.09      2.35 o
  -1   6  43       48.70       55.08      4.77 o
   1   6  43       49.00       57.80      4.86 o
   0   0  44      145.13      120.01      4.53 o
   0   1  44      796.07      820.32      6.62 o
   1   1  44      148.50      152.90      3.04 o
  -1   2  44      443.48      450.35      5.54 o
   0   2  44      503.41      478.92      6.28 o
   1   2  44      445.13      445.39      5.17 o
   2   2  44       30.30       23.55      1.50 o
  -2   3  44      110.42      114.40      3.83 o
  -1   3  44       43.10       38.91      2.20 o
   0   3  44        9.78       11.40      1.08 o
   1   3  44       44.24       37.97      1.87 o
   2   3  44      108.23      114.17      3.29 o
   3   3  44      661.56      691.25      7.36 o
  -3   4  44       64.24       60.97      2.11 o
  -2   4  44       36.02       34.61      1.91 o
  -1   4  44       81.69       77.32      3.20 o
   0   4  44      153.07      145.05      3.48 o
   1   4  44       81.95       79.95      2.63 o
   2   4  44       36.17       35.47      1.93 o
   3   4  44       64.82       64.35      2.50 o
   4   4  44       74.44       83.90      2.52 o
  -3   5  44       24.97       23.43      1.38 o
  -2   5  44       44.51       40.48      1.80 o
  -1   5  44      203.93      205.94      4.06 o
   0   5  44       12.49       16.10      1.19 o
   1   5  44      203.45      207.78      4.08 o
   2   5  44       44.91       42.23      2.03 o
   3   5  44       24.75       24.38      1.84 o
   0   1  45      642.46      653.91      5.98 o
   1   1  45       54.65       54.14      1.89 o
  -1   2  45      163.43      175.86      3.52 o
   0   2  45        5.48        7.61      1.04 o
   1   2  45      163.44      171.89      3.88 o
   2   2  45       14.43       18.51      1.26 o
  -2   3  45       38.82       40.85      2.42 o
  -1   3  45       27.01       28.31      1.90 o
   0   3  45       49.32       35.81      1.67 o
   1   3  45       28.14       29.34      1.70 o
   2   3  45       37.84       40.24      2.06 o
   3   3  45      559.94      590.99      6.73 o
  -3   4  45      139.18      142.90      3.08 o
  -2   4  45       33.10       33.50      1.73 o
  -1   4  45      346.76      331.39      6.31 o
   0   4  45       15.03       15.68      1.30 o
   1   4  45      347.02      328.39      5.12 o
   2   4  45       32.96       33.87      1.83 o
   3   4  45      138.93      145.88      3.58 o
   4   4  45        0.02        2.40      0.78 o
  -3   5  45       27.39       28.27      1.94 o
  -2   5  45       59.36       56.65      2.05 o
  -1   5  45      139.84      137.40      3.26 o
   0   5  45        3.23        1.89      0.70 o
   1   5  45      141.43      137.93      3.26 o
   2   5  45       58.79       56.55      2.26 o
   3   5  45       28.32       36.61      3.43 o
   0   1  46      499.71      516.96      5.36 o
   1   1  46      320.51      339.32      4.10 o
  -1   2  46      203.93      202.30      3.60 o
   0   2  46        1.84        1.62      0.75 o
   1   2  46      203.92      205.11      4.24 o
   2   2  46       61.50       67.44      2.20 o
  -2   3  46      228.73      227.71      5.00 o
  -1   3  46       29.37       33.72      2.07 o
   0   3  46       29.13       26.39      1.60 o
   1   3  46       29.40       33.08      1.78 o
   2   3  46      228.58      225.39      4.52 o
   3   3  46      598.08      648.17      6.89 o
  -3   4  46       96.37      101.45      2.54 o
  -2   4  46      181.55      182.20      4.11 o
  -1   4  46      139.88      130.33      3.97 o
   0   4  46       14.23       19.00      1.38 o
   1   4  46      140.24      133.92      3.25 o
   2   4  46      182.05      186.43      4.01 o
   3   4  46       97.35      101.75      2.95 o
   4   4  46      114.11      123.96      4.52 o
  -2   5  46       78.71       82.04      2.36 o
  -1   5  46       90.48       91.02      2.94 o
   0   5  46        7.30        6.69      0.88 o
   1   5  46       90.77       86.17      2.54 o
   2   5  46       78.64       83.00      2.63 o
   0   1  47       98.09      122.02      2.83 o
   1   1  47      279.39      303.85      4.12 o
  -1   2  47        8.12       11.19      1.09 o
   0   2  47       52.40       56.91      2.27 o
   1   2  47        8.42       12.46      1.20 o
   2   2  47      643.52      618.40      6.34 o
  -2   3  47      212.45      204.67      4.34 o
  -1   3  47      100.82      109.32      3.46 o
   0   3  47       33.76       38.55      1.87 o
   1   3  47      101.57      108.23      3.01 o
   2   3  47      211.44      205.31      5.55 o
   3   3  47      470.56      461.14      6.10 o
  -3   4  47       19.63       23.53      1.40 o
  -2   4  47      198.99      192.77      3.70 o
  -1   4  47       16.36       16.63      1.58 o
   0   4  47       32.97       31.62      1.68 o
   1   4  47       16.08       16.03      1.36 o
   2   4  47      201.80      195.77      4.69 o
   3   4  47       19.59       22.03      1.22 o
  -2   5  47       53.76       60.19      2.41 o
  -1   5  47       74.49       65.25      2.44 o
   0   5  47       55.84       60.24      2.15 o
   1   5  47       73.22       63.30      2.36 o
   2   5  47       55.49       60.60      2.48 o
   0   0  48      151.37      110.82      5.56 o
   0   1  48      503.48      534.41      5.69 o
   1   1  48        1.74        7.56      0.99 o
  -1   2  48      102.15      105.30      2.76 o
   0   2  48      213.28      197.72      4.10 o
   1   2  48      102.64      102.96      2.84 o
   2   2  48      197.60      212.41      3.70 o
  -2   3  48      186.57      191.97      4.15 o
  -1   3  48      267.23      258.02      5.19 o
   0   3  48        0.01        1.42      0.84 o
   1   3  48      267.61      258.88      4.57 o
   2   3  48      185.78      192.94      4.14 o
   3   3  48        1.11        5.24      0.93 o
  -3   4  48      198.79      197.10      3.39 o
  -2   4  48      387.28      370.72      5.00 o
  -1   4  48       13.19       14.92      1.46 o
   0   4  48      332.91      307.80      4.77 o
   1   4  48       13.30       14.26      1.25 o
   2   4  48      391.50      375.19      5.43 o
   3   4  48      197.87      194.24      3.58 o
  -2   5  48       94.32       95.09      3.51 o
  -1   5  48      114.65      105.45      2.99 o
   0   5  48       64.51       66.49      2.44 o
   1   5  48      114.69      109.87      2.97 o
   2   5  48       96.24       93.48      4.40 o
   0   1  49     1662.79     1672.78     10.79 o
   1   1  49      812.75      809.56      6.73 o
  -1   2  49      242.00      259.63      4.25 o
   0   2  49      122.88      142.13      3.21 o
   1   2  49      240.62      257.06      4.38 o
   2   2  49       13.26       22.12      1.42 o
  -2   3  49       36.90       42.47      1.88 o
  -1   3  49       24.92       26.46      1.80 o
   0   3  49      106.79       87.38      3.02 o
   1   3  49       24.34       26.09      1.55 o
   2   3  49       36.56       42.34      1.85 o
   3   3  49      235.35      243.82      4.31 o
  -3   4  49       15.43       18.52      1.10 o
  -2   4  49       76.10       95.46      2.71 o
  -1   4  49        1.59        1.37      0.85 o
   0   4  49       14.88       18.04      1.42 o
   1   4  49        1.57        1.61      0.72 o
   2   4  49       74.82       91.06      2.43 o
   3   4  49       15.49       18.12      1.26 o
  -1   5  49       39.88       47.22      2.25 o
   0   5  49       43.06       39.83      2.11 o
   1   5  49       38.89       47.56      2.24 o
   0   1  50        7.13       21.24      1.49 o
   1   1  50      133.63      134.50      2.78 o
  -1   2  50       69.23       78.12      2.37 o
   0   2  50        0.79        2.79      0.86 o
   1   2  50       70.40       79.59      2.29 o
   2   2  50       95.40       97.90      2.59 o
  -2   3  50        6.85        7.62      0.96 o
  -1   3  50       28.47       26.60      1.92 o
   0   3  50      102.18      111.00      3.34 o
   1   3  50       27.98       27.41      1.54 o
   2   3  50        6.59        6.40      0.88 o
   3   3  50        9.69        2.82      0.76 o
  -3   4  50       94.82       87.89      4.21 o
  -2   4  50       20.44       26.88      1.47 o
  -1   4  50       45.85       40.12      2.12 o
   0   4  50        0.02        1.58      0.72 o
   1   4  50       45.87       42.18      2.06 o
   2   4  50       21.03       26.79      1.49 o
   3   4  50       95.10      100.49      6.59 o
   0   5  50      165.37      136.20      4.23 o
   0   1  51      108.87      118.71      2.73 o
   1   1  51       35.23       39.68      1.93 o
  -1   2  51       33.18       31.60      1.64 o
   0   2  51      287.17      311.17      4.64 o
   1   2  51       32.87       31.48      1.47 o
   2   2  51        1.99        5.03      0.78 o
  -2   3  51        2.66        2.50      0.79 o
  -1   3  51       27.74       25.93      1.86 o
   0   3  51       17.28       13.44      1.30 o
   1   3  51       28.42       25.17      1.81 o
   2   3  51        2.53        3.64      0.74 o
   3   3  51       33.67       40.73      1.63 o
  -2   4  51       73.49       90.20      2.48 o
  -1   4  51      161.23      150.70      3.87 o
   0   4  51        1.71        3.82      0.81 o
   1   4  51      160.71      151.65      3.67 o
   2   4  51       73.98       88.37      2.48 o
   0   0  52      250.15      278.01     10.45 o
   0   1  52       14.34       14.40      1.20 o
   1   1  52      196.41      191.62      4.25 o
  -1   2  52       86.35       87.95      2.61 o
   0   2  52       16.22       22.37      1.37 o
   1   2  52       85.95       84.76      2.41 o
   2   2  52       27.78       25.21      1.46 o
  -2   3  52        8.36        8.78      1.04 o
  -1   3  52       18.22       19.37      1.63 o
   0   3  52        1.04        4.12      0.87 o
   1   3  52       17.29       17.06      1.33 o
   2   3  52        8.60       10.83      0.99 o
   3   3  52       39.90       29.62      1.35 o
  -2   4  52      258.66      280.38      4.84 o
  -1   4  52       62.31       58.89      2.40 o
   0   4  52       34.64       42.49      1.86 o
   1   4  52       62.92       56.75      2.03 o
   2   4  52      258.49      275.88      4.57 o
   0   1  53      282.96      304.16      4.85 o
   1   1  53      630.07      667.78      7.76 o
  -1   2  53       38.14       39.51      1.90 o
   0   2  53        2.08        8.38      0.99 o
   1   2  53       36.95       39.17      1.92 o
   2   2  53      148.64      163.08      3.18 o
  -2   3  53       31.19       32.43      1.74 o
  -1   3  53       41.34       44.05      2.26 o
   0   3  53        9.52       14.85      1.27 o
   1   3  53       41.07       43.60      1.74 o
   2   3  53       31.47       31.05      1.67 o
   3   3  53       37.04       33.22      1.73 o
  -2   4  53      146.36      142.71      7.79 o
  -1   4  53        0.38        0.87      0.69 o
   0   4  53        1.99        0.95      0.72 o
   1   4  53        0.35        1.47      0.67 o
   2   4  53      145.58      148.23      5.50 o
   0   1  54      256.65      267.96      4.51 o
   1   1  54      178.85      191.69      4.10 o
  -1   2  54       11.16       14.04      1.12 o
   0   2  54      280.32      275.23      4.53 o
   1   2  54       11.42       13.89      1.12 o
   2   2  54        4.01        5.69      1.16 o
  -2   3  54      180.43      195.86      4.24 o
  -1   3  54       71.85       81.03      2.92 o
   0   3  54        0.42        0.53      0.81 o
   1   3  54       71.33       78.27      2.24 o
   2   3  54      179.10      191.99      3.83 o
   3   3  54        0.00        1.72      1.18 o
  -1   4  54       41.86       47.40      2.04 o
   0   4  54        2.86        3.11      0.87 o
   1   4  54       41.99       45.81      2.57 o
   0   1  55       76.80       91.90      2.65 o
   1   1  55       19.95       27.82      1.68 o
  -1   2  55       16.42       13.81      1.10 o
   0   2  55       21.22       26.42      1.38 o
   1   2  55       16.42       14.79      1.13 o
   2   2  55       23.80       28.66      2.07 o
  -2   3  55       10.03        6.18      0.94 o
  -1   3  55      107.01      106.87      3.23 o
   0   3  55      110.98      105.15      3.26 o
   1   3  55      106.52      105.80      2.52 o
   2   3  55       10.39        7.22      0.97 o
   0   4  55       44.93       47.00      2.56 o
   0   0  56      799.71      818.96     20.22 o
   0   1  56       48.00       47.78      1.93 o
   1   1  56      313.67      300.71      4.95 o
  -1   2  56       14.99       20.67      1.37 o
   0   2  56      141.09      131.78      3.02 o
   1   2  56       15.04       22.38      1.29 o
   2   2  56       84.69       96.72      3.51 o
  -2   3  56      110.53      113.58      4.06 o
  -1   3  56       30.91       32.67      1.81 o
   0   3  56       68.64       82.71      2.50 o
   1   3  56       30.71       32.10      1.39 o
   2   3  56      110.71      116.11      3.47 o
   0   1  57      242.23      250.53      4.88 o
   1   1  57      115.45      119.23      3.36 o
  -1   2  57       62.34       57.43      1.94 o
   0   2  57      166.18      161.25      3.24 o
   1   2  57       62.64       58.13      1.91 o
   2   2  57       32.01       50.51      2.44 o
  -1   3  57       40.96       44.18      1.99 o
   0   3  57       56.48       68.67      2.39 o
   1   3  57       41.01       44.28      2.18 o
   0   1  58       11.79       16.84      1.41 o
   1   1  58       41.02       29.12      1.71 o
  -1   2  58       67.89       62.65      1.95 o
   0   2  58      391.92      406.78      5.88 o
   1   2  58       69.06       64.35      2.28 o
   2   2  58      154.50      170.05      4.19 o
  -1   3  58       43.97       49.32      2.54 o
   0   3  58       42.17       52.39      2.60 o
   0   1  59       23.65       24.69      1.42 o
   1   1  59        3.57        2.75      0.74 o
  -1   2  59       29.38       38.32      2.09 o
   0   2  59       68.00       68.10      2.38 o
   1   2  59       28.67       40.23      2.36 o
   2   2  59       32.22       37.29      2.92 o
   0   0  60       14.97       25.68      3.53 o
   0   1  60      138.55      127.58      3.66 o
   1   1  60        6.75       12.36      1.26 o
  -1   2  60       64.85       68.51      2.62 o
   0   2  60        1.17        4.98      1.06 o
   1   2  60       64.32       66.46      3.00 o
   0   1  61       12.92       13.46      1.27 o
   1   1  61       41.03       54.87      2.37 o
   0   1  62       44.17       50.04      3.07 o
 
